# Supplementary material for: A Narrative Review of Shockwave Therapy in Plantar Fasciitis
Source: J Funct Morphol Kinesiol. 2026 Mar 17;11(1):123. doi: 10.3390/jfmk11010123 (PMC13028312; doi:10.3390/jfmk11010123)
Supplement: Supplementary file 1 [file jfmk-11-00123-s001.zip › Table S1.xlsx]

## Sheet: included studies
No.13	A. L. Kalbani, F., Shalash, R., Qadah, R., & Shousha, T. (2024). Comparing two protocols of shock wave therapy for patients with plantar fasciitis: A pilot study. PLOS ONE, 19(5), e0302553. https://doi.org/10.1371/journal.pone.0302553
No.14	Akdere, E., Karpuz, S., Yılmaz, R., Akkurt, H. E., & Yılmaz, H. (2025). Comparison of effectiveness of extracorporeal shock wave therapy and peloidotherapy in patients with plantar fasciitis: A prospective, randomized, controlled study. International Journal of Biometeorology, 69(1), 17–28. https://doi.org/10.1007/s00484-024-02787-2
No.15	Akinoğlu, B., Köse, N., Kirdi, N., & Yakut, Y. (2017). Comparison of the Acute Effect of Radial Shock Wave Therapy and Ultrasound Therapy in the Treatment of Plantar Fasciitis: A Randomized Controlled Study. Pain Medicine, 18(12), 2443–2452. https://doi.org/10.1093/pm/pnx113
No.16	Akınoğlu, B., & Köse, N. (2018). A comparison of the acute effects of radial extracorporeal shockwave therapy, ultrasound therapy, and exercise therapy in plantar fasciitis. Journal of Exercise Rehabilitation, 14(2), 306–312. https://doi.org/10.12965/jer.1836048.024
No.17	Alessio-Mazzola, M., Stambazzi, C., Ursino, C., Tagliafico, A., Trentini, R., & Formica, M. (2023). Ultrasound-Guided Autologous Platelet-Rich Plasma Injections Versus Focal Ultrasound-Guided Extracorporeal Shockwave Therapy for Plantar Fasciitis in Athletes and Nonathletes: A Retrospective Comparative Study With Minimum 2-Year Follow-Up. The Journal of Foot and Ankle Surgery, 62(3), 417–421. htt…
No.18	Alviti, F., D’Ercole, C., Schillizzi, G., Mangone, M., Bernetti, A., Ioppolo, F., Di Sante, L., Minafra, P., Santilli, V., Elia, D., Vallone, G., D’ambrosio, F., & Cantisani, V. (2019). Elastosonographic evaluation after extracorporeal shockwave treatment in plantar fasciopathy. Medical Ultrasonography, 21(4), 399. https://doi.org/10.11152/mu-1976
No.19	Androsoni, R., Netto, A. A., Macedo, R. R., Fasolin, R. P., Boni, G., & Moreira, R. F. G. (2013). Treatment of chronic plantar fasciitis with extra corporeal shock wave therapy: Ultrasonographic morphological aspect and functional evaluation. Revista Brasileira de Ortopedia (English Edition), 48(6), 538–544. https://doi.org/10.1016/j.rboe.2013.12.019
No.20	Armagan Alpturker, K., Cerrahoglu, A. B. L., & Orguc, I. S. (2020). Evaluation Effects of Laser Therapy and Extracorporeal Shock Wave Therapy with Clinical Parameters and Magnetic Resonance Imaging for Treatment of Plantar Fasciitis in Patients with Spondyloarthritis: A Randomized Controlled Trial. International Journal of Rheumatology, 2020, 1–8. https://doi.org/10.1155/2020/4386361
No.21	Asheghan, M., Hashemi, S. E., Hollisaz, M. T., Roumizade, P., Hosseini, S. M., & Ghanjal, A. (2021). Dextrose prolotherapy versus radial extracorporeal shock wave therapy in the treatment of chronic plantar fasciitis: A randomized, controlled clinical trial. Foot and Ankle Surgery, 27(6), 643–649. https://doi.org/10.1016/j.fas.2020.08.008
No.22	Badil Güloğlu, S., & Yalçın, Ü. (2021). Comparison of effects of low-level laser therapy and extracorporeal shock wave therapy in calcaneal spur treatment: A prospective, randomized, clinical study. Turkish Journal of Physical Medicine and Rehabilitation, 67(2), 218–224. https://doi.org/10.5606/tftrd.2021.5260
No.23	Bagcier, F., & Yilmaz, N. (2020). The Impact of Extracorporeal Shock Wave Therapy and Dry Needling Combination on Pain and Functionality in the Patients Diagnosed with Plantar Fasciitis. The Journal of Foot and Ankle Surgery, 59(4), 689–693. https://doi.org/10.1053/j.jfas.2019.09.038
No.24	Bahar‐Ozdemir, Y., & Atan, T. (2021). Effects of adjuvant low‐dye Kinesio taping, adjuvant sham taping, or extracorporeal shockwave therapy alone in plantar fasciitis: A randomised double‐blind controlled trial. International Journal of Clinical Practice, 75(5). https://doi.org/10.1111/ijcp.13993
No.25	Bicer, M., Hocaoglu, E., Aksoy, S., İnci, E., & Aktaş, İ. (2018). Assessment of the Efficacy of Extracorporeal Shockwave Therapy for Plantar Fasciitis with Magnetic Resonance Imaging Findings. Journal of the American Podiatric Medical Association, 108(2), 100–105. https://doi.org/10.7547/15-106
No.26	Brachman, A., Sobota, G., Marszałek, W., Pawłowski, M., Juras, G., & Bacik, B. (2020). Plantar pressure distribution and spatiotemporal gait parameters after the radial shock wave therapy in patients with chronic plantar fasciitis. Journal of Biomechanics, 105, 109773. https://doi.org/10.1016/j.jbiomech.2020.109773
No.27	Buchbinder, R., Ptasznik, R., Gordon, J., Buchanan, J., Prabaharan, V., & Forbes, A. (2002). Ultrasound-Guided Extracorporeal Shock Wave Therapy for Plantar Fasciitis: A Randomized Controlled Trial. JAMA, 288(11), 1364. https://doi.org/10.1001/jama.288.11.1364
No.28	Çağlar Okur, S., & Aydın, A. (2019). Comparison of extracorporeal shock wave therapy with custom foot orthotics in plantar fasciitis treatment: A prospective randomized one-year follow-up study. Journal of Musculoskeletal & Neuronal Interactions, 19(2), 178–186.
No.29	Caner, Ö. C., Güneş, S., Gökmen, D., Ataman, Ş., & Kutlay, Ş. (2022). The efficacy and safety of extracorporeal shock wave therapy on plantar fasciitis in patients with axial spondyloarthritis: A double-blind, randomized controlled trial. Rheumatology International, 42(4), 581–589. https://doi.org/10.1007/s00296-022-05098-0
No.30	Chew, K. T. L., Leong, D., Lin, C. Y., Lim, K. K., & Tan, B. (2013). Comparison of Autologous Conditioned Plasma Injection, Extracorporeal Shockwave Therapy, and Conventional Treatment for Plantar Fasciitis: A Randomized Trial. PM&R, 5(12), 1035–1043. https://doi.org/10.1016/j.pmrj.2013.08.590
No.31	Cinar, E., Saxena, S., Akkurt, H. E., & Uygur, F. (2020). Extracorporeal shockwave therapy in the management of plantar fasciitis: A randomized controlled trial. The Foot, 44, 101679. https://doi.org/10.1016/j.foot.2020.101679
No.32	Cinar, E., Saxena, S., & Uygur, F. (2018). Combination Therapy Versus Exercise and Orthotic Support in the Management of Pain in Plantar Fasciitis: A Randomized Controlled Trial. Foot & Ankle International, 39(4), 406–414. https://doi.org/10.1177/1071100717747590
No.33	Comparison of High-Dose Extracorporeal Shockwave Therapy and Intralesional Corticosteroid Injection in the Treatment of Plantar Fasciitis. (2010). Journal of the American Podiatric Medical Association, 100(2), 105–110. https://doi.org/10.7547/1000105
No.34	Dede, B. T., Ada, A., Oğuz, M., Bulut, B., Bagcıer, F., & Aytekin, E. (2024). Comparing Myofascial Pain Syndrome Treatment with Dry Needling Versus Extracorporeal Shock Wave Therapy for Plantar Fasciitis on Pain and Function of the Heel. The Journal of Foot and Ankle Surgery, 63(4), 477–481. https://doi.org/10.1053/j.jfas.2024.02.008
No.35	Dedes, V., Tzirogiannis, K., Polikandrioti, M., Dede, A., Nikolaidis, C., Mitseas, A., & Panoutsopoulos, G. (2019). Radial Extra Corporeal Shockwave Therapy Versus Ultrasound Therapy in the Treatment of Plantar Fasciitis. Acta Informatica Medica, 27(1), 45. https://doi.org/10.5455/aim.2019.27.45-49
No.36	DeLuca, S., Robinson, D. M., Yun, P. H., Rosenberg, C., Tan, C. O., & Tenforde, A. S. (2021). Similar Functional Gains Using Radial Versus Combined Shockwave Therapy in Management of Plantar Fasciitis. The Journal of Foot and Ankle Surgery, 60(6), 1098–1102. https://doi.org/10.1053/j.jfas.2021.04.013
No.37	Department of Emergency, Intensive Care Medicine and Anesthesia, Fondazione Policlinico Universitario A. Gemelli IRCCS, Rome, Italy, Chierichini, A., Istituto di Anestesiologia e Rianimazione, Universita Cattolica Del Sacro Cuore, Rome, Italy, Spinazzola, G., Department of Emergency, Intensive Care Medicine and Anesthesia, Fondazione Policlinico Universitario A. Gemelli IRCCS, Rome, Italy, Istitu…
No.38	Dorotka, R., Sabeti, M., Jimenez-Boj, E., Goll, A., Schubert, S., & Trieb, K. (2006). Location Modalities for Focused Extracorporeal Shock Wave Application in the Treatment of Chronic Plantar Fasciitis. Foot & Ankle International, 27(11), 943–947. https://doi.org/10.1177/107110070602701113
No.39	Erden, T., Toker, B., Cengiz, O., Ince, B., Asci, S., & Toprak, A. (2021). Outcome of Corticosteroid Injections, Extracorporeal Shock Wave Therapy, and Radiofrequency Thermal Lesioning for Chronic Plantar Fasciitis. Foot & Ankle International, 42(1), 69–75. https://doi.org/10.1177/1071100720949469
No.40	Ermutlu, C., Aksakal, M., Gümüştaş, A., Özkaya, G., Kovalak, E., & Özkan, Y. (2018). Thickness of plantar fascia is not predictive of functional outcome in plantar fasciitis treatment. Acta Orthopaedica et Traumatologica Turcica, 52(6), 442–446. https://doi.org/10.1016/j.aott.2018.01.002
No.41	Eslamian, F., Shakouri, S. K., Jahanjoo, F., Hajialiloo, M., & Notghi, F. (2016). Extra Corporeal Shock Wave Therapy Versus Local Corticosteroid Injection in the Treatment of Chronic Plantar Fasciitis, a Single Blinded Randomized Clinical Trial. Pain Medicine, 17(9), 1722–1731. https://doi.org/10.1093/pm/pnw113
No.42	Fansa, A., Talsania, A. J., Kennedy, J. G., & O’Malley, M. J. (2021). Efficacy of Unfocused Medium-Intensity Extracorporeal Shock Wave Therapy (MI-ESWT) for Plantar Fasciitis. The Journal of Foot and Ankle Surgery, 60(3), 471–476. https://doi.org/10.1053/j.jfas.2020.08.027
No.43	Fouda, K. Z., Ali, Z. A., Elshorbagy, R. T., & Eladl, H. M. (2023). Effect of radial shock wave and ultrasound therapy combined with traditional physical therapy exercises on foot function and dorsiflexion range in plantar fasciitis: A prospective randomized clinical trial. European Review for Medical and Pharmacological Sciences, 27(9), 3823–3832. https://doi.org/10.26355/eurrev_202305_32287
No.44	Fulceri, F., Ryskalin, L., Morucci, G., Busoni, F., Soldani, P., & Gesi, M. (2024). Pain-Relieving Effects of Shockwave Therapy for Ledderhose Disease: An Ultrasound-Based Study of an Unusual Bilateral Case. Life, 14(2), 169. https://doi.org/10.3390/life14020169
No.45	Gerdesmeyer, L., Frey, C., Vester, J., Maier, M., Lowell, W., Weil, L., Russlies, M., Stienstra, J., Scurran, B., Fedder, K., Diehl, P., Lohrer, H., Henne, M., & Gollwitzer, H. (2008). Radial Extracorporeal Shock Wave Therapy is Safe and Effective in the Treatment of Chronic Recalcitrant Plantar Fasciitis: Results of a Confirmatory Randomized Placebo-Controlled Multicenter Study. The American Jou…
No.46	Gezginaslan, Ö., & Başar, G. (2021). Comparison of Effectiveness of Density and Number of Sessions of Extracorporeal Shock Wave Therapy in Plantar Fasciitis Patients: A Double-Blind, Randomized-Controlled Study. The Journal of Foot and Ankle Surgery, 60(2), 262–268. https://doi.org/10.1053/j.jfas.2020.08.001
No.47	Gollwitzer, H., Saxena, A., DiDomenico, L. A., Galli, L., Bouché, R. T., Caminear, D. S., Fullem, B., Vester, J. C., Horn, C., Banke, I. J., Burgkart, R., & Gerdesmeyer, L. (2015). Clinically Relevant Effectiveness of Focused Extracorporeal Shock Wave Therapy in the Treatment of Chronic Plantar Fasciitis: A Randomized, Controlled Multicenter Study. The Journal of Bone and Joint Surgery-American V…
No.48	Grecco, M. V., Brech, G. C., & Greve, J. M. D. (2013). One-year treatment follow-up of plantar fasciitis: Radial shockwaves vs. conventional physiotherapy. Clinics, 68(8), 1089–1095. https://doi.org/10.6061/clinics/2013(08)05
No.49	Greve, J. M. D., Grecco, M. V., & Santos-Silva, P. R. (2009). Comparison of Radial Shockwaves and Conventional Physiotherapy for Treating Plantar Fasciitis. Clinics, 64(2), 97–103. https://doi.org/10.1590/S1807-59322009000200006
No.50	Güzel, Ş., Şenlikçi, H. B., Bal, H. S., & Haberal, B. (2024). Comparison of Plantar Pressure Distribution and Ultrasonographic and Clinical Features After Application of Different Energy Levels of Extracorporeal Shockwave Therapy in Patients with Plantar Fasciitis: A Randomized, Prospective, Double-Blind Clinical Trial. Journal of the American Podiatric Medical Association, 114(2), 22–047. https:…
No.51	Haake, M. (2003). Extracorporeal shock wave therapy for plantar fasciitis: Randomised controlled multicentre trial. BMJ, 327(7406), 75–0. https://doi.org/10.1136/bmj.327.7406.75
No.52	Hammer, D. S., Adam, F., Kreutz, A., Kohn, D., & Seil, R. (2003). Extracorporeal Shock Wave Therapy (ESWT) in Patients with Chronic Proximal Plantar Fasciitis: A 2-Year Follow-up. Foot & Ankle International, 24(11), 823–828. https://doi.org/10.1177/107110070302401103
No.53	Hammer, D. S., Adam, F., Kreutz, A., Rupp, S., Kohn, D., & Seil, R. (2005). Ultrasonographic evaluation at 6-month follow-up of plantar fasciitis after extracorporeal shock wave therapy. Archives of Orthopaedic and Trauma Surgery, 125(1), 6–9. https://doi.org/10.1007/s00402-003-0591-z
No.54	Hammer, D. S., Rupp, S., Kreutz, A., Pape, D., Kohn, D., & Seil, R. (2002). Extracorporeal Shockwave Therapy (ESWT) in Patients with Chronic Proximal Plantar Fasciitis. Foot & Ankle International, 23(4), 309–313. https://doi.org/10.1177/107110070202300403
No.55	Hocaoglu, S., Vurdem, U. E., Cebicci, M. A., Sutbeyaz, S. T., Guldeste, Z., & Yunsuroglu, S. G. (2017). Comparative Effectiveness of Radial Extracorporeal Shockwave Therapy and Ultrasound-Guided Local Corticosteroid Injection Treatment for Plantar Fasciitis. Journal of the American Podiatric Medical Association, 107(3), 192–199. https://doi.org/10.7547/14-114
No.56	Hsu, W.-H., Yu, P.-A., Lai, L.-J., Chen, C.-L., Kuo, L.-T., & Fan, C.-H. (2018). Effect of Extracorporeal Shockwave Therapy on Passive Ankle Stiffness in Patients With Plantar Fasciopathy. The Journal of Foot and Ankle Surgery, 57(1), 15–18. https://doi.org/10.1053/j.jfas.2017.05.038
No.57	Hyer, C. F., VanCourt, R., & Block, A. (2005). Evaluation of ultrasound-guided Extracorporeal Shock Wave Therapy (ESWT) in the treatment of chronic plantar fasciitis. The Journal of Foot and Ankle Surgery, 44(2), 137–143. https://doi.org/10.1053/j.jfas.2005.01.005
No.58	Ibrahim, M. I., Donatelli, R. A., Schmitz, C., Hellman, M. A., & Buxbaum, F. (2010). Chronic Plantar Fasciitis Treated with Two Sessions of Radial Extracorporeal Shock Wave Therapy. Foot & Ankle International, 31(5), 391–397. https://doi.org/10.3113/FAI.2010.0391
No.59	Ilieva, E. M. (2013). Radial Shock Wave Therapy for Plantar Fasciitis: A One Year Follow-Up Study / Радиальная ударно-волновая терапия при подошвенном фасциите; прослеживание в течение года. Folia Medica, 55(1), 42–48. https://doi.org/10.2478/folmed-2013-0004
No.60	Kapusta, J., & Domżalski, M. (2022). Long Term Effectiveness of ESWT in Plantar Fasciitis in Amateur Runners. Journal of Clinical Medicine, 11(23), 6926. https://doi.org/10.3390/jcm11236926
No.61	Kesikburun, S., Uran Şan, A., Kesikburun, B., Aras, B., Yaşar, E., & Tan, A. K. (2022). Comparison of Ultrasound-Guided Prolotherapy Versus Extracorporeal Shock Wave Therapy in the Treatment of Chronic Plantar Fasciitis: A Randomized Clinical Trial. The Journal of Foot and Ankle Surgery, 61(1), 48–52. https://doi.org/10.1053/j.jfas.2021.06.007
No.62	Konjen, N., Napnark, T., & Janchai, S. (2015). A comparison of the effectiveness of radial extracorporeal shock wave therapy and ultrasound therapy in the treatment of chronic plantar fasciitis: A randomized controlled trial. Journal of the Medical Association of Thailand = Chotmaihet Thangphaet, 98 Suppl 1, S49-56.
No.63	Krishnan, A., Sharma, Y., & Singh, S. (2012). Evaluation of therapeutic effects of extracorporeal shock wave therapy in resistant plantar fasciitis patients in a tertiary care setting. Medical Journal Armed Forces India, 68(3), 236–239. https://doi.org/10.1016/j.mjafi.2012.01.007
No.64	Krukowska, J., Wrona, J., Sienkiewicz, M., & Czernicki, J. (2016). A comparative analysis of analgesic efficacy of ultrasound and shock wave therapy in the treatment of patients with inflammation of the attachment of the plantar fascia in the course of calcaneal spurs. Archives of Orthopaedic and Trauma Surgery, 136(9), 1289–1296. https://doi.org/10.1007/s00402-016-2503-z
No.65	Kudo, P., Dainty, K., Clarfield, M., Coughlin, L., Lavoie, P., & Lebrun, C. (2006). Randomized, placebo‐controlled, double‐blind clinical trial evaluating the treatment of plantar fasciitis with an extracoporeal shockwave therapy (ESWT) device: A North American confirmatory study. Journal of Orthopaedic Research, 24(2), 115–123. https://doi.org/10.1002/jor.20008
No.66	Lai, T.-W., Ma, H.-L., Lee, M.-S., Chen, P.-M., & Ku, M.-C. (2018). Ultrasonography and clinical outcome comparison of extracorporeal shock wave therapy and corticosteroid injections for chronic plantar fasciitis: A randomized controlled trial. Journal of Musculoskeletal & Neuronal Interactions, 18(1), 47–54.
No.67	Leão, R. G., Azuma, M. M., Ambrosio, G. H. C., Faloppa, F., Takimoto, E. S., & Tamaoki, M. J. S. (2020). Effectiveness of shockwave therapy in the treatment of plantar fasciitis. Acta Ortopédica Brasileira, 28(1), 7–11. https://doi.org/10.1590/1413-785220202801227402
No.68	Lee, S.-J., Kang, J.-H., Kim, J.-Y., Kim, J.-H., Yoon, S.-R., & Jung, K.-I. (2013). Dose-Related Effect of Extracorporeal Shock Wave Therapy for Plantar Fasciitis. Annals of Rehabilitation Medicine, 37(3), 379. https://doi.org/10.5535/arm.2013.37.3.379
No.69	Liang, H.-W., Wang, T.-G., Chen, W.-S., & Hou, S.-M. (2007). Thinner Plantar Fascia Predicts Decreased Pain after Extracorporeal Shock Wave Therapy. Clinical Orthopaedics & Related Research, 460, 219–225. https://doi.org/10.1097/BLO.0b013e31804ffd19
No.70	Lizis, P. (2015). Comparison between Real and Placebo Extracorporeal Shockwave Therapy for the Treatment of Chronic Plantar Fasciitis Pain in the Males. Iranian Journal of Public Health, 44(8), 1150–1152.
No.71	Lohrer, H., Nauck, T., Dorn-Lange, N. V., Schöll, J., & Vester, J. C. (2010). Comparison of Radial Versus Focused Extracorporeal Shock Waves in Plantar Fasciitis Using Functional Measures. Foot & Ankle International, 31(1), 1–9. https://doi.org/10.3113/FAI.2010.0001
No.72	Maki, M., Ikoma, K., Kido, M., Hara, Y., Sawada, K., Ohashi, S., & Kubo, T. (2017). Magnetic resonance imaging findings of chronic plantar fasciitis before and after extracorporeal shock wave therapy. The Foot, 33, 25–28. https://doi.org/10.1016/j.foot.2017.10.002
No.73	Malay, D. S., Pressman, M. M., Assili, A., Kline, J. T., York, S., Buren, B., Heyman, E. R., Borowsky, P., & LeMay, C. (2006). Extracorporeal Shockwave Therapy Versus Placebo for the Treatment of Chronic Proximal Plantar Fasciitis: Results of a Randomized, Placebo-Controlled, Double-Blinded, Multicenter Intervention Trial. The Journal of Foot and Ankle Surgery, 45(4), 196–210. https://doi.org/10.…
No.74	Mardani-Kivi, M., Karimi Mobarakeh, M., Hassanzadeh, Z., Mirbolook, A., Asadi, K., Ettehad, H., Hashemi-Motlagh, K., Saheb-Ekhtiari, K., & Fallah-Alipour, K. (2015). Treatment Outcomes of Corticosteroid Injection and Extracorporeal Shock Wave Therapy as Two Primary Therapeutic Methods for Acute Plantar Fasciitis: A Prospective Randomized Clinical Trial. The Journal of Foot and Ankle Surgery, 54(6…
No.75	Melegati, G., Tornese, D., Bandi, M., & Caserta, A. (2002). The influence of local steroid injections, body weight and the length of symptoms in the treatment of painful subcalcaneal spurs with extracorporeal shock wave therapy. Clinical Rehabilitation, 16(7), 789–794. https://doi.org/10.1191/0269215502cr555oa
No.76	Metzner, G., Dohnalek, C., & Aigner, E. (2010). High-Energy Extracorporeal Shock-Wave Therapy (ESWT) for the Treatment of Chronic Plantar Fasciitis. Foot & Ankle International, 31(9), 790–796. https://doi.org/10.3113/FAI.2010.0790
No.77	Mishra, B. N., Poudel, R. R., Banskota, B., Shrestha, B. K., & Banskota, A. K. (2019). Effectiveness of extra-corporeal shock wave therapy (ESWT) vs methylprednisolone injections in plantar fasciitis. Journal of Clinical Orthopaedics and Trauma, 10(2), 401–405. https://doi.org/10.1016/j.jcot.2018.02.011
No.78	Moghtaderi, A., Khosrawi, S., & Dehghan, F. (2014). Extracorporeal shock wave therapy of gastroc-soleus trigger points in patients with plantar fasciitis: A randomized, placebo-controlled trial. Advanced Biomedical Research, 3(1), 99. https://doi.org/10.4103/2277-9175.129369
No.79	Moretti, B., Garofalo, R., Patella, V., Sisti, G. L., Corrado, M., & Mouhsine, E. (2006). Extracorporeal shock wave therapy in runners with a symptomatic heel spur. Knee Surgery, Sports Traumatology, Arthroscopy, 14(10), 1029–1032. https://doi.org/10.1007/s00167-005-0025-2
No.80	Narin, S., Unver, B., Demirkıran, N. D., & Erduran, M. (2020). Comparison of Radial Extracorporeal Shock Wave Therapy in Plantar Fasciitis Treatment Using Two Different Frequencies. Cureus. https://doi.org/10.7759/cureus.8284
No.81	Ogden, J. A., Alvarez, R. G., Levitt, R. L., Johnson, J. E., & Marlow, M. E. (2004). Electrohydraulic High-Energy Shock-Wave Treatment for Chronic Plantar Fasciitis: The Journal of Bone & Joint Surgery, 86(10), 2216–2228. https://doi.org/10.2106/00004623-200410000-00013
No.82	Okçu, M., Tuncay, F., Koçak, F. A., Erden, Y., Ayhan, M. Y., & Kaya, S. S. (2023). Do the presence, size, and shape of plantar calcaneal spurs have any significance in terms of pain and treatment outcomes in patients with plantar fasciitis? Turkish Journal of Medical Sciences, 53(1), 413–419. https://doi.org/10.55730/1300-0144.5598
No.83	On, H., & Yim, J. (2023). Effects of local vibration combined with extracorporeal shock wave therapy in plantar fasciitis: A randomized controlled trial. Journal of Rehabilitation Medicine, 55, jrm12405. https://doi.org/10.2340/jrm.v55.12405
No.84	Ordahan, B. (2017). Extracorporeal Shockwave Therapy Versus Kinesiology Taping in the Management of Plantar Fasciitis: A Randomized Clinical Trial. Archives of Rheumatology, 32(3), 227–233. https://doi.org/10.5606/ArchRheumatol.2017.6059
No.85	Orhan, Ö. (2023). Pain relief and functional improvement provided by extracorporeal shock wave therapy in plantar fasciitis is better than corticosteroid injection and kinesio taping: A randomized trial. Turkish Journal of Physical Medicine and Rehabilitation, 69(4), 469–478. https://doi.org/10.5606/tftrd.2023.12824
No.86	Othman, A. M. A., & Ragab, E. M. (2010). Endoscopic plantar fasciotomy versus extracorporeal shock wave therapy for treatment of chronic plantar fasciitis. Archives of Orthopaedic and Trauma Surgery, 130(11), 1343–1347. https://doi.org/10.1007/s00402-009-1034-2
No.87	Ozan, F., Koyuncu, Ş., Gürbüz, K., Öncel, E. S., & Altay, T. (2017). Radiofrequency Thermal Lesioning and Extracorporeal Shockwave Therapy: A Comparison of Two Methods in the Treatment of Plantar Fasciitis. Foot & Ankle Specialist, 10(3), 204–209. https://doi.org/10.1177/1938640016675408
No.88	Pabón-Carrasco, M., Coheña-Jiménez, M., Pérez-Belloso, A. J., Algaba-del-Castillo, J., Cáceres-Matos, R., & Castro-Méndez, A. (2024). Comparison of the Short-Term Effect between Iontophoresis and Radial Extracorporeal Shockwave Therapy in the Treatment of Plantar Fasciitis: A Randomized Controlled Trial. Healthcare, 12(12), 1223. https://doi.org/10.3390/healthcare12121223
No.89	Pandey, S., Kumar, N., Kumar, A., Biswas, A., Sinha, U., Pandey, J., Ghosh, S., Das, S., Johnson, R. A., Kumar, R., E V, A., & Kumari, K. (2023). Extracorporeal Shockwave Therapy Versus Platelet Rich Plasma Injection in Patients of Chronic Plantar Fasciitis: A Randomized Controlled Trial From a Tertiary Center of Eastern India. Cureus. https://doi.org/10.7759/cureus.34430
No.90	Park, J.-W., Yoon, K., Chun, K.-S., Lee, J.-Y., Park, H.-J., Lee, S.-Y., & Lee, Y.-T. (2014). Long-Term Outcome of Low-Energy Extracorporeal Shock Wave Therapy for Plantar Fasciitis: Comparative Analysis According to Ultrasonographic Findings. Annals of Rehabilitation Medicine, 38(4), 534. https://doi.org/10.5535/arm.2014.38.4.534
No.91	Porter, M. D., & Shadbolt, B. (2005). Intralesional Corticosteroid Injection Versus Extracorporeal Shock Wave Therapy for Plantar Fasciopathy. Clinical Journal of Sport Medicine, 15(3), 119–124. https://doi.org/10.1097/01.jsm.0000164039.91787.dc
No.92	Rai, S., Rajauria, S., Khandelwal, N., Reddy, D. C., & Gupta, T. P. (2023). Intralesional Steroid Injection Versus Extracorporeal Shockwave Therapy in the Treatment of Plantar Fasciitis: A Comparative, Prospective, Case Series Study. Cureus. https://doi.org/10.7759/cureus.33593
No.93	Razzano, C., Carbone, S., Mangone, M., Iannotta, M. R., Battaglia, A., & Santilli, V. (2017). Treatment of Chronic Plantar Fasciitis with Noninvasive Interactive Neurostimulation: A Prospective Randomized Controlled Study. The Journal of Foot and Ankle Surgery, 56(4), 768–772. https://doi.org/10.1053/j.jfas.2017.02.015
No.94	Roca, B., Mendoza, M. A., & Roca, M. (2016). Comparison of extracorporeal shock wave therapy with botulinum toxin type A in the treatment of plantar fasciitis. Disability and Rehabilitation, 38(21), 2114–2121. https://doi.org/10.3109/09638288.2015.1114036
No.95	Rompe, J. D., Cacchio, A., Weil, L., Furia, J. P., Haist, J., Reiners, V., Schmitz, C., & Maffulli, N. (2010). Plantar Fascia-Specific Stretching Versus Radial Shock-Wave Therapy as Initial Treatment of Plantar Fasciopathy: The Journal of Bone and Joint Surgery-American Volume, 92(15), 2514–2522. https://doi.org/10.2106/JBJS.I.01651
No.96	Rompe, J. D., Decking, J., Schoellner, C., & Nafe, B. (2003). Shock Wave Application for Chronic Plantar Fasciitis in Running Athletes: A Prospective, Randomized, Placebo-Controlled Trial. The American Journal of Sports Medicine, 31(2), 268–275. https://doi.org/10.1177/03635465030310021901
No.97	Rompe, J. D., Furia, J., Cacchio, A., Schmitz, C., & Maffulli, N. (2015). Radial shock wave treatment alone is less efficient than radial shock wave treatment combined with tissue-specific plantar fascia-stretching in patients with chronic plantar heel pain. International Journal of Surgery, 24, 135–142. https://doi.org/10.1016/j.ijsu.2015.04.082
No.98	Rompe, J., Meurer, A., Nafe, B., Hofmann, A., & Gerdesmeyer, L. (2005). Repetitive low-energy shock wave application without local anesthesia is more efficient than repetitive low-energy shock wave application with local anesthesia in the treatment of chronic plantar fasciitis. Journal of Orthopaedic Research, 23(4), 931–941. https://doi.org/10.1016/j.orthres.2004.09.003
No.99	Saxena, A., Fournier, M., Gerdesmeyer, L., & Gollwitzer, H. (2012). Comparison between extracorporeal shockwave therapy, placebo ESWT and endoscopic plantar fasciotomy for the treatment of chronic plantar heel pain in the athlete. Muscles, Ligaments and Tendons Journal, 2(4), 312–316.
No.100	Speed, C. A., Nichols, D., Wies, J., Humphreys, H., Richards, C., Burnet, S., & Hazleman, B. L. (2003). Extracorporeal shock wave therapy for plantar fasciitis. A double blind randomised controlled trial. Journal of Orthopaedic Research, 21(5), 937–940. https://doi.org/10.1016/S0736-0266(03)00048-2
No.101	Szajkowski, S., Pasek, J., & Cieślar, G. (2024). Dose Escalation Can Enhance the Therapeutic Potential of Radial Extracorporeal Shock-Wave Therapy in the Treatment of Plantar Fasciitis in Runners. Medicina, 60(5), 766. https://doi.org/10.3390/medicina60050766
No.102	Takla, M. K. N., & Rezk, S. S. R.-A. (2019). Clinical effectiveness of multi-wavelength photobiomodulation therapy as an adjunct to extracorporeal shock wave therapy in the management of plantar fasciitis: A randomized controlled trial. Lasers in Medical Science, 34(3), 583–593. https://doi.org/10.1007/s10103-018-2632-4
No.103	Tas, N. P., & Kaya, O. (2023). Treatment of Plantar Fasciitis in Patients with Calcaneal Spurs: Radiofrequency Thermal Ablation or Extracorporeal Shock Wave Therapy? Journal of Clinical Medicine, 12(20), 6503. https://doi.org/10.3390/jcm12206503
No.104	Tezel, N., Umay, E., Bulut, M., & Cakci, A. (2020). Short-term efficacy of kinesiotaping versus extracorporeal shockwave therapy for plantar fasciitis: A randomized study. Saudi Journal of Medicine and Medical Sciences, 8(3), 181. https://doi.org/10.4103/sjmms.sjmms_624_19
No.105	Tezen, Ö., Bilir, E. E., Arslan, H. B., Adıgüzel, E., & Yaşar, E. (2025). Investigation of The Effectiveness of Extracorporeal Shock Wave Therapy in Patients Diagnosed with Plantar Fasciitis: Comparison of Radial and Focus Applications. The Journal of Foot and Ankle Surgery, 64(1), 36–41. https://doi.org/10.1053/j.jfas.2024.08.012
No.106	Thammajaree, C., Theapthong, M., Palee, P., Pakpakorn, P., Sitti, T., Sakulsriprasert, P., Bunprajun, T., & Thong-On, S. (2023). Effects of radial extracorporeal shockwave therapy versus high intensity laser therapy in individuals with plantar fasciitis: A randomised clinical trial. Lasers in Medical Science, 38(1), 127. https://doi.org/10.1007/s10103-023-03791-5
No.107	Theodore, G. H., Buch, M., Amendola, A., Bachmann, C., Fleming, L. L., & Zingas, C. (2004). Extracorporeal Shock Wave Therapy for the Treatment of Plantar Fasciitis. Foot & Ankle International, 25(5), 290–297. https://doi.org/10.1177/107110070402500503
No.108	Tognolo, L., Giordani, F., Biz, C., Bernini, A., Ruggieri, P., Stecco, C., Frigo, A. C., & Masiero, S. (2022). Myofascial points treatment with focused extracorporeal shock wave therapy (f-ESWT) for plantar fasciitis: An open label randomized clinical trial. European Journal of Physical and Rehabilitation Medicine, 58(1). https://doi.org/10.23736/S1973-9087.21.06814-3
No.109	Uğurlar, M., Sönmez, M. M., Uğurlar, Ö. Y., Adıyeke, L., Yıldırım, H., & Eren, O. T. (2018). Effectiveness of Four Different Treatment Modalities in the Treatment of Chronic Plantar Fasciitis During a 36-Month Follow-Up Period: A Randomized Controlled Trial. The Journal of Foot and Ankle Surgery, 57(5), 913–918. https://doi.org/10.1053/j.jfas.2018.03.017
No.110	Ulusoy, A., Cerrahoglu, L., & Orguc, S. (2017). Magnetic Resonance Imaging and Clinical Outcomes of Laser Therapy, Ultrasound Therapy, and Extracorporeal Shock Wave Therapy for Treatment of Plantar Fasciitis: A Randomized Controlled Trial. The Journal of Foot and Ankle Surgery, 56(4), 762–767. https://doi.org/10.1053/j.jfas.2017.02.013
No.111	Vahdatpour, B., Sajadieh, S., Bateni, V., Karami, M., & Sajjadieh, H. (2012). Extracorporeal shock wave therapy in patients with plantar fasciitis. A randomized, placebo-controlled trial with ultrasonographic and subjective outcome assessments. Journal of Research in Medical Sciences: The Official Journal of Isfahan University of Medical Sciences, 17(9), 834–838.
No.112	Wang, B., Wang, X.-L., Ma, Y.-T., Wu, W., & Zheng, Y.-J. (2024). Evaluation of the efficacy of trigger points combined with extracorporeal shock waves in the treatment of plantar fasciitis: Heel temperature and plantar pressure. BMC Musculoskeletal Disorders, 25(1), 191. https://doi.org/10.1186/s12891-024-07296-2
No.113	Wang, C.-J., Wang, F.-S., Yang, K. D., Weng, L.-H., & Ko, J.-Y. (2006). Long-term Results of Extracorporeal Shockwave Treatment for Plantar Fasciitis. The American Journal of Sports Medicine, 34(4), 592–596. https://doi.org/10.1177/0363546505281811
No.114	Wheeler, P. C., & Dudson, C. (2022). Similar Benefits Seen After Radial Extracorporeal Shockwave Therapy or Autologous Blood Injection in Patients With Chronic Plantar Fasciitis—A Retrospective Cohort Study. Clinical Journal of Sport Medicine, 32(2), e107–e115. https://doi.org/10.1097/JSM.0000000000000930
No.115	Wu, C.-H., Lin, Y.-Y., Chen, W.-S., & Wang, T.-G. (2020). Sonoelastographic evaluation of plantar fascia after shock wave therapy for recalcitrant plantar fasciitis: A 12-month longitudinal follow-up study. Scientific Reports, 10(1), 2571. https://doi.org/10.1038/s41598-020-59464-8
No.116	Xu, D., Jiang, W., Huang, D., Hu, X., Wang, Y., Li, H., Zhou, S., Gan, K., & Ma, W. (2020). Comparison Between Extracorporeal Shock Wave Therapy and Local Corticosteroid Injection for Plantar Fasciitis. Foot & Ankle International, 41(2), 200–205. https://doi.org/10.1177/1071100719891111
No.117	Yapici, F., Gur, V., Sari, I. F., Karakose, R., Tardus, I., & Ucpunar, H. (2023). Which Treatment Method Is Better in the Treatment of Chronic Plantar Fasciitis: Corticosteroid Injection, Extracorporeal Shock Wave Therapy, or Radiofrequency Thermal Lesioning? Journal of the American Podiatric Medical Association, 113(5), 21–049. https://doi.org/10.7547/21-049
No.118	Yinilmez Sanmak, Ö. D. (2019). Comparison of effects of low-level laser therapy and extracorporeal shock wave therapy in plantar fasciitis treatment: A randomized, prospective, single-blind clinical study. Turkish Journal of Physical Medicine and Rehabilitation, 65(2), 184–190. https://doi.org/10.5606/tftrd.2019.3528
No.119	Zare Bidoki, M., Vafaeei Nasab, M. R., & Khatibi Aghda, A. (2024). Comparison of High-intensity Laser Therapy with Extracorporeal Shock Wave Therapy in the Treatment of Patients with Plantar Fasciitis: A Double-blind Randomized Clinical Trial. Iranian Journal of Medical Sciences, 49(3). https://doi.org/10.30476/ijms.2023.98042.2991
No.120	Zhu, F., Johnson, J. E., Hirose, C. B., & Bae, K. T. (2005). Chronic Plantar Fasciitis: Acute Changes in the Heel after Extracorporeal High-Energy Shock Wave Therapy—Observations at MR Imaging. Radiology, 234(1), 206–210. https://doi.org/10.1148/radiol.2341031653.

## Sheet: Figure 3
Ref No.	Ref	Pulse ESWT(per session)	Energy/Pressure		Frequency
			ESWT (energy flux density )	Other	ESWT	Other
13	10.11152/mu-1976	2400	0.2 mm J/mm2		4 Hz
14	10.3390/life14020169	2000	0.20 mJ/mm2		5 Hz
15	10.1053/j.jfas.2017.05.038	1500	0.26 mJ/mm2		1 Hz
16	10.7759/cureus.34430	2000	0.2 mJ/mm2		2 Hz
17	10.1007/s10103-023-03791-5	2000	2-3 bar	Laser: wavelength of 1064 nm, maximum average power of 6 W, 5 J/cm2, diameter of the probe is 5 mm	10 Hz
18	10.12965/jer.1836048.024	2000	0.2 mj/mm2, 3.0 Hz of 500 pulses; 0.3 mj/mm², 8 Hz of 300 pulses.	Ultrasound: 3.0 MHz, 20% intermittently ,1 W/cm², 8 min.	3Hz; 8Hz
19	10.2106/JBJS.M.01331	2000	0.25 mJ/mm2	placebo group received identical sham intervention with an airfilled standoff that prevented the transmission of shock waves.	4Hz	4Hz
20	10.1007/s00402-016-2503-z	2000	2.5Bar	1.5 W/cm2	10Hz	1 MHz, 4 min/time
21	25764613	2000	2Bar	0.5-1 watt/cm2	10Hz	3 MHz, 10 min/time
22	10.7547/15-106	2500	2-3Bar		12-15Hz
23	10.3113/FAI.2010.0391	2000	3.5Bar (0.16 mJ/mm2)	/	8Hz	/
24	10.1148/radiol.2341031653	1500	18Kv (high energy intension)		4Hz
25	10.1007/s10103-018-2632-4	2000	0.22 - 0.28 mJ/mm2	0.046 W/cm2	4Hz	60 seconds, 31.2 cm2 total contact area. A total radiant energy dose of 86.4 J (2.8 J/cm2 )
26	10.1177/1071100717747590	2000	0.02 mJ/mm2	830 nm laser light and generating 70 mW continuous wave; 0 ~ 5.6 j/cm2	/	5 to 7 minutes exposure/session. Each single exposure lasting for 50 seconds
27	10.7547/14-114	2000	0.16 mJ/ mm2 .	a single 1-mL dose of betamethasone sodium plus 0.5 mL of prilocaine under ultrasound guidance by injection into the plantar fascia	10Hz	/
28	10.1053/j.jfas.2024.02.008	2000	2Bar	needle was left in place for 5 minutes	12Hz	/
29	10.1371/journal.pone.0302553	1800 (A & B)	A group: 3Bar; B group: 4Ba	C group: exercise + sham shockwave	A group: 15Hz; B group: 10Hz	/
30	10.1177/1071100719891111	2000	0.2 to 0.3 mJ/mm2	40 mg of methylpredniso lone and 1 ml of 1% lidocaine were injecte	6Hz	/
31	23738317	2000	0.24 mJ/mm2	placebo shcokwave: sham shockwave;	4Hz
32	10.1016/j.pmrj.2013.08.590	2000	0.02 mJ/mm3 - 0.42 mJ/mm3	/	treatment duration was 10 minutes	/
33	10.1053/j.jfas.2020.08.001	3000	0.26 mJ/mm2; 0.26 mJ/mm2; low energy: <0.08 mJ/mm2	/	8Hz	/
34	10.1007/s00484-024-02787-2	2000	2-3 bar	/	12Hz	/
35	10.5606/tftrd.2021.5260	2000	2.5Bar	LLLT: 904 nm wavelength, 3,000 Hz, 8 J/cm2 dose	10Hz
36	10.5606/tftrd.2019.3528	2000	2.0bar	wavelength of 685 nm, a laser output of 30 mW, and a dose of 2 J/cm2	10Hz	/
37	10.3109/09638288.2015.1114036	3000	64 mPa	100 U of BoNT-A were diluted in 1 mL of normal saline, and one half of the solutions was injected	4Hz	/
38	31186388	2000	2.0bar	/	12Hz	/
39	10.7547/1000105	3000 (anesthesia)	not mentioned	/	/	/
40	10.30476/IJMS.2023.98042.2991	3000	1.8-3bar	980±10 nm wavelength; dosage of 8 J/cm2	12-15Hz
41	10.7547/22-047	2000 (each)	0.09 mJ/mm2; 0.18 mJ/mm2; 0.38 mJ/mm2		2000/min
42	10.7759/cureus.8284	2000 (each)	3.0bar;2.0bar		15Hz;10Hz
43	10.1590/s1807-59322009000200006	2000	3MPa	ultrasound, kinesiotherapy and instruction for stretching exercises	6Hz	/
44	10.3113/FAI.2010.0001	2000 (each)	0.17 mJ/mm2 (3 bar, radial); 0.20 mJ/mm2 (focused)	/	10Hz (each)	/
45	10.1093/pm/pnx113	2000	0.2-0.3 mJ/mm2	1 W/cm2	3-8Hz	3.0 MHz
46	10.3390/healthcare12121223	2000	0.2 mJ/mm2	10 min at 4 mA	5Hz	/
47	10.1053/j.jfas.2021.06.007	muscles connected with the heel: 1800 to 2000; gastrosoleus muscle and the foot intrinsic muscles: 3000 to 3500 schock	muscles connected with the heel: 0.20-0.30 mJ/mm2; gastrosoleus muscle and the foot intrinsic muscles: 1.8-3.0 bar	/	muscles connected with the heel: 4-6 Hz; gastrosoleus muscle and the foot intrinsic muscles: 15-21 Hz	/
48	10.1016/j.fas.2020.08.008	2000	2bar	ultrasound-guided dextrose prolotherapy	10Hz
49	10.55730/1300-0144.5598	2000	3bar		12Hz
50	10.3390/medicina60050766	group 1: 14 Hz in the 1st and 2nd treatment,12 Hz in the 3rd and 4th treatment,10 Hz in the 5th and 6th treatment;2.5 bar in treatment 1, then increased in each subsequent treatment by 0.5 bar, up to the level of 5 bar in treatment 6; 3000 impulse in traetment 1, then it was increased by 500, 5000 impulses were administered in the 5th and 6th treatment.Group 2: 3000 impulses; 3Bar, 12Hz
51	10.5535/arm.2013.37.3.379	1000 (each)	low-energy group: 0.08 mJ/mm2. medium-energy group: 0.16 mJ/mm2		/
52	10.26355/eurrev_202305_32287	2000	0.12 mJ/mm2 (2.5Bar)		8Hz
53	10.1016/j.jcot.2018.02.011	2500	low-energy	injection methylprednisolone 40 mg	/
54	10.1053/j.jfas.2018.03.017	2000	4bar		6Hz
55	10.1590/1413-785220202801227402	900	0.13 mJ/mm2		4Hz
56	10.1111/ijcp.13993	3000	2.5bar		11Hz
57	10.2340/jrm.v55.12405	2000	3bar		9Hz
58	10.1053/j.jfas.2020.08.027	2000	0.10 ~ 0.17 mJ/mm2		/
59	10.2106/00004623-200410000-00013	1400	0.22 mJ/mm2		2Hz
60	10.1007/s00402-009-1034-2	1500-3000	17-21 Kv		2Hz
61	10.1155/2020/4386361	2000	2.5Bar	50 mW, 10 Hz, 8 J/cm2, and 830 nm wavelength	10Hz
62	10.1186/s12891-024-07296-2	3000	1.4bar		8Hz
63	10.1016/j.mjafi.2012.01.007	1000	1.8bar		21Hz
64	10.1053/j.jfas.2005.01.005	3800	1300 mJ/mm2 (total) + anesthetized		/
65	10.1093/pm/pnw113	2000	0.2mJ/mm2		2Hz
66	10.1177/107110070302401103	3000	0.2mJ/mm2		/
67	10.1136/bmj.327.7406.75	4000	0.22mJ/mm2 + anaesthesia		/
68	10.1016/S0736-0266(03)00048-2	1500	0.12mJ/mm2		/
69	10.1177/107110070402500503	3800	0.36mJ/mm2 + anaesthesia		/
70	23826009	4000	0.2mJ/mm2		/
71	10.1007/s00167-005-0025-2	2000	0.04mJ/mm2		/
72	10.4103/2277-9175.129369	3000 (eahc group)	0.2mJ/mm2 (each group)		/
73	10.1177/107110070202300403	3000	0.2mJ/mm2		/
74	10.1016/j.foot.2020.101679	2000	0.2mJ/mm2		/
75	10.5606/ArchRheumatol.2017.6059	2500	2-3Bar		12-15Hz
76	10.1053/j.jfas.2006.04.007	3800	/		2.5Hz
77	10.1097/01.jsm.0000164039.91787.dc	1000	0.08mJ/mm2		/
78	10.7759/cureus.33593	1000-1500	14-17Kv		2Hz
79	10.1053/j.jfas.2024.08.012	2000(radial)/1000(focus)	2.4bar(radial)/0.14bar(focus)		12Hz(radial)/14Hz(foccus)
80	10.1177/107110070602701113	1000	0.08mJ/mm2		4Hz
81	10.3390/jcm11236926	1000	0.25 mJ/mm2		/
82	10.5535/arm.2014.38.4.534	600	0.10 mJ/mm2		1Hz
83	10.1177/0363546505281811	1500	0.32 mJ/mm2 (16Kv) + anesthesia		/
84	10.1053/j.jfas.2017.02.013	2000	2.5bar	LLLT: 830 nm, 8 J/cm2 for 200 seconds; US: 2 W/cm2, 1 MHz,5 mins	10Hz
85	10.1016/j.foot.2017.10.002	3800	0.03–0.36 mJ/mm2		/
86	10.23736/S1973-9087.21.06814-3	1500 (myofascial points group)/2000 (conventional group)	0.05-0.167 mJ/mm2(myofascial points)	0.20-0.32 mJ/ mm2 (conventional group)	5Hz	5Hz
87	10.6061/clinics/2013(08)05	2000	3bar		6Hz
88	10.7547/21-049	non full text
89	10.1001/jama.288.11.1364	2000-2500/ 100 (placebo)	0.02-0.33 mJ/mm2	0.02 mJ/mm2	6Hz	1Hz
90	10.1053/j.jfas.2022.10.005	1000	0.03-0.13 mJ/mm2		4Hz
91	29504578	1500	0.29 mJ/mm2	20 mg triamcinolone acetonite with 2 ml 2% xylocaine	1Hz
92	10.1007/s00402-003-0591-z	3000	0.2 mJ/mm2		/
93	10.1053/j.jfas.2015.04.026	2000	0.15 mJ/mm2	1 mL of methyl prednisolone acetate (40 mg) and 1 mL of lidocaine 2%	/
94	10.3390/jcm12206503	2000	/		10Hz
95	10.1053/j.jfas.2017.02.015	2000	0.15 mJ/mm2		/
96	10.1016/j.rboe.2013.12.019	2000	0.18 mJ/mm2
97	10.1097/BLO.0b013e31804ffd19	2000(each)	0.12 mJ/mm2	0.56 mJ/mm2	/	/
98	10.1016/j.aott.2018.01.002	1500	10 to 16 kV		/
99	10.1191/0269215502cr555oa	1800	0.22 mJ/mm2
100	10.1053/j.jfas.2019.09.038	2500	2-3bar	2-3bar	12-15Hz	12-15Hz
101	10.1007/s00296-022-05098-0	500	1.8bar	viaration	10Hz	/
102	10.1589/jpts.27.523	1500	0.089mJ/mm2		4Hz
103	10.1038/s41598-020-59464-8	3000	0.08–0.2 mJ/mm2		/
104	10.1097/JSM.0000000000000930	2000	2.4±0.2(first), 3.0±0.3(second), 3.6±0.3(third) bar		10Hz
105	10.1053/j.jfas.2021.04.013	3000(radial)/ 1000(focus)	2.1-4.9 Bar(radial)	0.1-0.55 mJ/mm2(focus)	15Hz(radial)	/
106	10.4103/sjmms.sjmms_624_19	2000	0.2 mJ/mm2	taping was applied to the plantar fascia and the application remained on the patient for 5 days. It was applied once a week, for 6 weeks.	6Hz
107	10.1177/03635465030310021901	2100	0.16 mJ/mm2		4Hz
108	10.1016/j.orthres.2004.09.003	2000(each)	0.09 mJ/mm2	0.09 mJ/mm2	4Hz	4Hz
109	10.1177/1071100720949469	2000	1.8bar		15Hz
110	10.5152/TJAR.2021.1465	1500	0.15 mJ/mm2	mepivacaine 1% (5 mL)	2.3Hz
111	10.5606/tftrd.2023.12824	2000	3bar		6Hz
112	10.2106/JBJS.I.01651	2000	0.16 mJ/mm2		4Hz
113	10.1016/j.jbiomech.2020.109773	2000	2.5Bar		/
114	10.5455/aim.2019.27.45-49	1500(first)/2500(second, third VS conservative thearpy)	1.6bar(first)/ 1.8bar(second, third)	2 W/cm2	21Hz(first)/ 15Hz(second, third)	3 MHz
115	10.1177/0363546508324176	2000	0.16 mJ/mm2		8Hz
116	10.2478/folmed-2013-0004	2500	2.5Bar		10Hz
117	10.1016/j.ijsu.2015.04.082	2000	4bar(0.16 mJ/mm2)		8Hz
118	10.1177/1938640016675408	2000	1.8bar		15Hz
119	10.1002/jor.20008	3800	0.36 mJ/mm2		4Hz
120	10.3113/FAI.2010.0790	1000	0.35 mJ/mm²		2Hz

## Sheet: Figure 2-36 methods
1. Pain-related Metrics	Visual Analog Scale (VAS)	79
	Numerical Rating Scale (NRS)	12
	Pressure Pain Threshold (PPT)	6
	Heel Tenderness Index (HTI)	15
	Fischer’s Algometer	3
	Periodicity of Pain	6
	Duration of Pain	6
	Account
2. Function-related Metrics	Foot Function Index (FFI)	45
	American Orthopaedic Foot and Ankle Society (AOFAS) Score	22
	Roles and Maudsley Score (RM)	25
	Foot and Ankle Ability Measure (FAAM)	8
	Manchester-Oxford Foot Questionnaire (MOXFQ)	5
	Functional Assessment of Chronic Illness Therapy (FACIT)-Fatigue Scale	4
	6-Minute Walking Test (6MWT)	6
	Single Leg Drop Jumps	2
	Single Leg Long Jumps	2
	Single Limb Posturometry	2
	Isokinetic Testing	2
	Account	123
3. Imaging Metrics	Plantar Fascia Thickness (Ultrasound/MRI)	35
	Soft-tissue Edema (MRI)	10
	Bone Marrow Edema (MRI)	8
	Heel Spur Size (X-ray)	5
	Fascia Echogenicity (Ultrasound)	2
	Account
4. Quality of Life Metrics	Short Form-36 (SF-36)	18
	EQ-5D	5
	Patient Global Impression of Improvement (PGI-I)	3
	Account	26
5. Other Metrics	Patient Satisfaction	12
	Return to Activity (RTA)	4
	Use of Analgesics	5
	Skin Blood Flow	3
	Biomechanical Parameters (Myotonometry)	4
	Gait Parameters (Cadence, Step Length, Stance Phase Duration)	7
	Account	47
6. Study-specific Metrics	Laitinen Questionnaire	3
	University of Peloponnese Pain, Functionality and Quality of Life Questionnaire	2
	17-Italian Foot Function Index (17-iFFI)	2
	Mayo Clinical Scoring System (MCSS)	2
	Account	9
