# Supplementary material for: A Narrative Review of Shockwave Therapy in Plantar Fasciitis
Source: J Funct Morphol Kinesiol. 2026 Mar 17;11(1):123. doi: 10.3390/jfmk11010123 (PMC13028312; doi:10.3390/jfmk11010123)
Supplement: Supplementary file 1 [file jfmk-11-00123-s001.zip › Table S2.xlsx]

## Sheet: Figure 3
Ref	Intervention	Thickness-before	Thickness-after	VAS-before	VAS-after	Pulse ESWT(per session)	ESWT Energy/Pressure
10.7759/cureus.8284	ESWT			6.45	0.4	2000	2
10.7759/cureus.8284	ESWT			7.52	0.57	2000	3
10.7759/cureus.34430	ESWT	4.73	4.4	6.44	5.47	2000	0.2 mJ/mm2
10.7759/cureus.34430	PRP
10.1007/s10103-023-03791-5	Laser
10.7547/15-106	ESWT			8.62	4.69	2500
10.7547/14-114	ESWT			8	2	2000	0.16 mJ/ mm2 .
10.1007/s00402-016-2503-z	ULTRASOUND
10.7547/1000105	ESWT			6.5	1.2	3000
10.5606/tftrd.2023.12824	ESWT			7.6	1.37	2000	3bar
10.5606/tftrd.2021.5260	ESWT			8	4	2000	2.5Bar
10.1177/1071100717747590	LASER
10.5606/tftrd.2019.3528	ESWT	4.7	3.8	8	5	2000	2.0bar
10.7547/14-114	corticosteroid injection
10.5606/ArchRheumatol.2017.6059	ESWT			6.9	3.8	2500
10.1053/j.jfas.2024.02.008	acupunture
10.55730/1300-0144.5598	ESWT			8	3.5	2000	3bar
10.1371/journal.pone.0302553	EXERCISE
10.5535/arm.2013.37.3.379	ESWT	4.33	4.07	5.5	2.96	1000	0.16
10.5535/arm.2013.37.3.379	ESWT	4.32	4.16	5.53	3.86	1000	0.08
10.1177/1071100719891111	local corticosteroid injection
10.4103/sjmms.sjmms_624_19	ESWT	4.53	3.7	7.82	5.4	2000	0.2 mJ/mm2
10.1016/j.pmrj.2013.08.590	conventional therapy
10.1016/j.pmrj.2013.08.590	autologous conditioned plasma
10.4103/2277-9175.129369	ESWT			7	3	3400	0.2
10.4103/2277-9175.129369	ESWT			6.6	4	3000	0.2
10.3390/medicina60050766	ESWT			6.03	5.14	3000	3bar
10.3390/life14020169	ESWT			6	0	2000	0.20 mJ/mm2
10.1007/s00484-024-02787-2	peloidotherapy
10.3390/jcm12206503	ESWT			7.34	1.15	2000	/
10.5606/tftrd.2021.5260	LASER
10.3390/jcm11236926	ESWT			8	2	1000	0.25 mJ/mm2
10.5606/tftrd.2019.3528	LASER
10.3390/healthcare12121223	ESWT	4.3	3	8.7	0	2000	0.2 mJ/mm2
10.7547/1000105	intralesional corticosteroid injection
10.3113/FAI.2010.0790	ESWT			7.8	0.5	1000	0.35 mJ/mm²
10.30476/IJMS.2023.98042.2991	LASER
10.3113/FAI.2010.0790	ESWT			7.3	0.5	1000	0.35 mJ/mm²
10.3113/FAI.2010.0790	ESWT			7	1	1000	0.35 mJ/mm²
10.3113/FAI.2010.0790	ESWT			7.6	0.7	1000	0.35 mJ/mm²
10.1093/pm/pnx113	ULTRASOUND
10.3113/FAI.2010.0391	ESWT			8.5	0.5	2000	3.5Bar (0.16 mJ/mm2)
10.3390/healthcare12121223	Iontophoresis
10.30476/IJMS.2023.98042.2991	ESWT			7.68	1.68	3000
10.1053/j.jfas.2021.06.007	dextrose prolotherapy
10.1016/j.fas.2020.08.008	Dextrose prolotherapy
10.2478/folmed-2013-0004	ESWT			6.28	0.52	2500	2.5Bar
10.23736/S1973-9087.21.06814-3	ESWT					2000
10.23736/S1973-9087.21.06814-3	ESWT					1500
10.2340/jrm.v55.12405	ESWT	5.44	4.97	6.94	3.06	2000	3bar
10.2106/JBJS.M.01331	ESWT					2000	0.25 mJ/mm2
10.26355/eurrev_202305_32287	Physical therapy + ultrasound + ESWT					2000	0.12 mJ/mm2 (2.5Bar)
10.26355/eurrev_202305_32287	ESWT+ physical therapy					2000	0.12 mJ/mm2 (2.5Bar)
10.1053/j.jfas.2018.03.017	prolotherapy
10.1053/j.jfas.2018.03.017	local corticosteroid injection
10.1053/j.jfas.2018.03.017	PRP
10.2106/00004623-200410000-00013	ESWT			7.95	1.67	1400	0.22 mJ/mm2
10.1590/1413-785220202801227402	ESWT			8.31	5.08	900	0.13 mJ/mm2
10.1111/ijcp.13993	Taping
10.1589/jpts.27.523	ESWT	4.89	3.92	6.5	3.8	1500	0.089mJ/mm2
10.2340/jrm.v55.12405	ESWT+VIBRATION
10.1371/journal.pone.0302553	ESWT			6	1.5	1800	4bar
10.1371/journal.pone.0302553	ESWT			6	0.5	1800	3bar
10.1186/s12891-024-07296-2	ESWT			7.13	4.18	3000	1.4bar
10.1155/2020/4386361	Laswr
10.1186/s12891-024-07296-2	ESWT			7.08	3.3	3000	1.4bar
10.1177/1938640016675408	ESWT			6.6	0.9	2000	1.8bar
10.1177/1071100720949469	ESWT			8.8	4.9	2000	1.8bar
10.1177/1071100719891111	ESWT	5.3	4.5	5.3	2.1	2000
10.1177/1071100717747590	ESWT			6.7	4.5	2000	0.02 mJ/mm2
10.1093/pm/pnw113	Corticosteroid Injection
10.1177/107110070402500503	ESWT			7.7	3.4	3800	0.36mJ/mm2
10.1177/107110070202300403	ESWT			8.42	1.42	3000	0.2mJ/mm2
10.1177/107110070202300403	ESWT			7.94	2.8	3000	0.2mJ/mm2
10.1177/0363546505281811	ESWT			4	0.2	1500	0.32 mJ/mm2
10.1177/03635465030310021901	ESWT			6.9	1.5	2100	0.16 mJ/mm2
10.1155/2020/4386361	ESWT			6.7	3.4	2000	2.5Bar
10.1136/bmj.327.7406.75	ESWT			3.9	0.9	4000	0.22mJ/mm2
10.11152/mu-1976	ESWT	5	5.9	7	4	2400	0.2 mm J/mm2
10.1016/j.foot.2020.101679	physical therapy
10.1016/j.foot.2020.101679	ESWT + physical therapy					2000	0.2mJ/mm2
10.5606/ArchRheumatol.2017.6059	Taping
10.1111/ijcp.13993	ESWT			7.6	5.33	3000	2.5bar
10.1097/01.jsm.0000164039.91787.dc	Intralesional Corticosteroid Injection
10.1097/JSM.0000000000000930	ESWT			6.8	4	2000
10.7759/cureus.33593	Intralesional Steroid Injection
10.1097/BLO.0b013e31804ffd19	ESWT	4.7	4.5	5.08	2.71	2000	0.56 mJ/mm2
10.3390/jcm11236926	ESWT+laser+ultrasound
10.1097/BLO.0b013e31804ffd19	ESWT	4.6	4.2	5.74	3.09	2000	0.12 mJ/mm2
10.1177/0363546505281811	conservative therapy
10.1097/01.jsm.0000164039.91787.dc	ESWT			5.52	3.69	1000	0.08mJ/mm2
10.1053/j.jfas.2017.02.013	ULTRASOUND
10.1053/j.jfas.2017.02.013	LASER
10.1093/pm/pnx113	ESWT					2000
10.1093/pm/pnw113	ESWT			7.35	2.45	2000	0.2mJ/mm2
10.1053/j.jfas.2024.02.008	ESWT			7.7	4.3	2000	2Bar
10.1053/j.jfas.2022.10.005	ESWT			8.7	1.1	1000
10.1053/j.jfas.2022.10.005	PRP
10.1053/j.jfas.2020.08.027	ESWT			6.7	2.6	2000
10.1053/j.jfas.2020.08.001	ESWT			6.96	6.51	3000	0.08 mJ/mm2
10.1053/j.jfas.2015.04.026	Corticosteroid Injection
10.1053/j.jfas.2020.08.001	ESWT			7.8	6.2	3000	0.26 mJ/mm2
10.3390/jcm12206503	Radiofrequency Thermal Ablation
10.1053/j.jfas.2020.08.001	ESWT			7.3	3.96	3000	0.26 mJ/mm2
10.1053/j.jfas.2019.09.038	ESWT			8.5	4.3	2500
10.1053/j.jfas.2018.03.017	ESWT			7.6	2.3	2000	4bar
10.1053/j.jfas.2017.05.038	ESWT			6	3	1500	0.26 mJ/mm2
10.1016/j.aott.2018.01.002	betamethasone injection
10.1053/j.jfas.2017.02.013	ESWT	5.16	4.31	6.6	2.74	2000	2.5bar
10.1053/j.jfas.2019.09.038	ESWT + acupenture
10.1053/j.jfas.2015.04.026	ESWT			9.1	6.9	2000	0.15 mJ/mm2
10.1053/j.jfas.2005.01.005	ESWT			4.76	0	3800	0.34
10.1038/s41598-020-59464-8	ESWT	5.57	4.62	6.24	1.32	3000
10.1097/JSM.0000000000000930	autologous blood injection
10.1016/j.rboe.2013.12.019	ESWT					2000	0.18 mJ/mm2
10.4103/sjmms.sjmms_624_19	Taping
10.1016/j.pmrj.2013.08.590	ESWT	5.4	4.9	7	3	2000
10.1016/j.orthres.2004.09.003	ESWT			6.9	2.2	2000	0.09
10.1016/j.orthres.2004.09.003	ESWT+ anesthesia					2000	0.09
10.1016/j.mjafi.2012.01.007	ESWT			9.2	3.4	1000	1.8bar
10.1177/1071100720949469	Radiofrequency Thermal Lesioning
10.1177/1071100720949469	Corticosteroid Injections
10.1016/j.foot.2017.10.002	ESWT			7.41	2.85	3800
10.5606/tftrd.2023.12824	Taping
10.5606/tftrd.2023.12824	corticosteroid injection
10.1016/j.fas.2020.08.008	ESWT	4.5	3.8	7.2	4	2000	2bar
10.5455/aim.2019.27.45-49	ULTRASOUND
10.1016/j.aott.2018.01.002	ESWT	4.55	3.36			1500
10.1177/1938640016675408	Radiofrequency Thermal Lesioning
10.1007/s10103-023-03791-5	ESWT	3.8	3.5	5.77	2.79	2000
10.1007/s10103-018-2632-4	ESWT			7.8	1.7	2000
10.1007/s00484-024-02787-2	ESWT			8.57	5.28	2000
10.1007/s00402-016-2503-z	ESWT			6.2	1.4	2000	2.5Bar
10.1007/s00402-003-0591-z	ESWT	5.2	4.4			3000	0.2 mJ/mm2
10.1007/s00167-005-0025-2	ESWT			7.64	2.8	2000	0.04mJ/mm2
10.1002/jor.20008	ESWT			7.5	3.9	3800	0.36 mJ/mm2
10.1007/s10103-018-2632-4	ESWT+ LASER
10.1007/s10103-018-2632-4	LASER

## Sheet: Figure 4
Ref	Intervention	DIF-thickness	Dif-vas	Pulse ESWT(per session)	ESWT Energy/Pressure	Bar
10.11152/mu-1976	ESWT	-0.9	3	2400	0.2		-0.9
10.3390/life14020169	ESWT		6	2000	0.2
10.1053/j.jfas.2017.05.038	ESWT		3	1500	0.26
10.7759/cureus.34430	ESWT	0.33	0.97	2000	0.2		0.33
10.1007/s10103-023-03791-5	ESWT	0.3	2.98	2000			0.3
10.1007/s00402-016-2503-z	ESWT		4.8	2000		2.5
10.7547/15-106	ESWT		3.93	2500
10.3113/FAI.2010.0391	ESWT		8	2000		3.5
10.1177/1071100717747590	ESWT		2.2	2000	0.02
10.7547/14-114	ESWT		6	2000	0.16
10.1053/j.jfas.2024.02.008	ESWT		3.4	2000		2
10.1371/journal.pone.0302553	ESWT		4.5	1800		4
10.1371/journal.pone.0302553	ESWT		5.5	1800		3
10.1177/1071100719891111	ESWT	0.8	3.2	2000			0.8
10.1016/j.pmrj.2013.08.590	ESWT	0.5	4	2000			0.5
10.1053/j.jfas.2020.08.001	ESWT		0.45	3000	0.08
10.1053/j.jfas.2020.08.001	ESWT		1.6	3000	0.26
10.1053/j.jfas.2020.08.001	ESWT		3.34	3000	0.26
10.1007/s00484-024-02787-2	ESWT		3.29	2000
10.5606/tftrd.2021.5260	ESWT		4	2000		2,5
10.5606/tftrd.2019.3528	ESWT	0.9	3	2000		2	0.9
10.7547/1000105	ESWT		5.3	3000
10.30476/IJMS.2023.98042.2991	ESWT		6	3000
10.7759/cureus.8284	ESWT		6.05	2000		2
10.7759/cureus.8284	ESWT		6.95	2000		3
10.3390/healthcare12121223	ESWT	1.3	8.7	2000	0.2		1.3
10.1016/j.fas.2020.08.008	ESWT	0.7	3.2	2000		2	0.7
10.55730/1300-0144.5598	ESWT		4.5	2000		3
10.3390/medicina60050766	ESWT		0.89	3000		3
10.5535/arm.2013.37.3.379	ESWT	0.26	2.54	1000	0.16		0.26
10.5535/arm.2013.37.3.379	ESWT	0.16	1.67	1000	0.08		0.16
10.1053/j.jfas.2018.03.017	ESWT		5.3	2000		4
10.1590/1413-785220202801227402	ESWT		3.23	900	0.13
10.1111/ijcp.13993	ESWT		2.27	3000		2.5
10.2340/jrm.v55.12405	ESWT	0.47	3.88	2000		3	0.47
10.1053/j.jfas.2020.08.027	ESWT		4.1	2000
10.2106/00004623-200410000-00013	ESWT		6.28	1400	0.22
10.1155/2020/4386361	ESWT		3.3	2000		2.5
10.1186/s12891-024-07296-2	ESWT		2.95	3000		1.4
10.1186/s12891-024-07296-2	ESWT		3.78	3000		1.4
10.1016/j.mjafi.2012.01.007	ESWT		5.8	1000		1.8
10.1053/j.jfas.2005.01.005	ESWT		4.76	3800	0.34
10.1093/pm/pnw113	ESWT		4.9	2000	0.2
10.1136/bmj.327.7406.75	ESWT		3	4000	0.22
10.1177/107110070402500503	ESWT		4.3	3800	0.36
10.1007/s00167-005-0025-2	ESWT		4.84	2000	0.04
10.4103/2277-9175.129369	ESWT		4	3400	0.2
10.4103/2277-9175.129369	ESWT		2.6	3000	0.2
10.1177/107110070202300403	ESWT		7	3000	0.2
10.1177/107110070202300403	ESWT		5.14	3000	0.2
10.5606/ArchRheumatol.2017.6059	ESWT		3.1	2500
10.1097/01.jsm.0000164039.91787.dc	ESWT		1.83	1000	0.08
10.7759/cureus.33593	ESWT	0.9877		1500			0.9877
10.3390/jcm11236926	ESWT		6	1000	0.25
10.1177/0363546505281811	ESWT		3.8	1500	0.32
10.1053/j.jfas.2017.02.013	ESWT	0.85	3.86	2000		2.5	0.85
10.1016/j.foot.2017.10.002	ESWT		4.56	3800
10.1053/j.jfas.2022.10.005	ESWT		7.6	1000
10.1007/s00402-003-0591-z	ESWT	0.8		3000	0.2		0.8
10.1053/j.jfas.2015.04.026	ESWT		2.2	2000	0.15
10.3390/jcm12206503	ESWT		6.19	2000
10.1097/BLO.0b013e31804ffd19	ESWT	0.2	2.37	2000	0.56		0.2
10.1097/BLO.0b013e31804ffd19	ESWT	0.4	2.65	2000	0.12		0.4
10.1016/j.aott.2018.01.002	ESWT	1.19		1500			1.19
10.1053/j.jfas.2019.09.038	ESWT		4.2	2500
10.1589/jpts.27.523	ESWT	0.97	2.7	1500	0.089		0.97
10.1038/s41598-020-59464-8	ESWT	0.95	4.92	3000			0.95
10.1097/JSM.0000000000000930	ESWT		2.8	2000
10.4103/sjmms.sjmms_624_19	ESWT	0.83	2.42	2000	0.2		0.83
10.1177/03635465030310021901	ESWT		5.4	2100	0.16
10.1016/j.orthres.2004.09.003	ESWT		4.7	2000	0.09
10.1177/1071100720949469	ESWT		3.9	2000		1.8
10.5606/tftrd.2023.12824	ESWT		6.23	2000		3
10.2478/folmed-2013-0004	ESWT		5.76	2500		2.5
10.1177/1938640016675408	ESWT		5.7	2000		1.8
10.1002/jor.20008	ESWT		3.6	3800	0.36
10.3113/FAI.2010.0790	ESWT		7.3	1000	0.35
10.3113/FAI.2010.0790	ESWT		6.8	1000	0.35
10.3113/FAI.2010.0790	ESWT		6	1000	0.35
10.3113/FAI.2010.0790	ESWT		6.9	1000	0.35
10.1007/s10103-018-2632-4	ESWT		4.5	2000
