# Supplementary material for: A Narrative Review of Shockwave Therapy in Plantar Fasciitis
Source: J Funct Morphol Kinesiol. 2026 Mar 17;11(1):123. doi: 10.3390/jfmk11010123 (PMC13028312; doi:10.3390/jfmk11010123)
Supplement: Supplementary file 1 [file jfmk-11-00123-s001.zip › Table S3.xlsx]

## Sheet: papers for section 4
Ref		Intervention	Pulse ESWT(per session)	Energy/Pressure		Frequency		Duration		Index
				ESWT (energy flux density )	Other	ESWT	Other	ESWT	Other
10.11152/mu-1976	Plantar fasciopathy (Shockwave)	Plantar fasciopathy (Shockwave)	2400	0.2 mm J/mm2		4 Hz		ESWT was performed in 3 sessions, once a week.		Fascial thickness and echogenicity: 1.Long-axis Strain Elastography images; 2.Long-axis Shear Wave Elastography images
10.3390/life14020169	plantar fibromatosis (shockwave)	plantar fibromatosis (shockwave)	2000	0.20 mJ/mm2		5 Hz		3 sessions at 1-week intervals		after ESWT, the nodules became darker and showed a more uniform pattern on the US from T0 to T2, which was confirmed by the decrease in the ratio of the mean grey value
10.1053/j.jfas.2017.05.038	Plantar fasciopathy (shockwave)	Plantar fasciopathy (shockwave)	1500	0.26 mJ/mm2		1 Hz		ESWT was administered in 3 sessions, scheduled 3 weeks apart
10.7759/cureus.34430	Plantar Fasciitis (Shockwave VS PRP)	Plantar Fasciitis (Shockwave VS PRP)	2000	0.2 mJ/mm2		2 Hz				plantar fascia thickness decreased (not good as PRP)
10.1007/s10103-023-03791-5	plantar fasciitis (Schockwave VS Laser therapy)	plantar fasciitis (Schockwave VS Laser therapy)	2000	2-3 bar	Laser: wavelength of 1064 nm, maximum average power of 6 W, 5 J/cm2, diameter of the probe is 5 mm	10 Hz		ESWT:6 sessions; 2 sessions/week; High-intensity laser 6 ses sions, 2 sessions/week)		1.either rESWT or HILT was able to decrease pain (VAS) effectively in individuals with plantar fasciitis ;2.Laser had a significantly lower skin blood flow compared to the ESWT, rESWT has a significant role in neovascularization; 3. PF thickness reduced in both groups with no difference to wach other.
10.12965/jer.1836048.024	plantar fasciitis (Schockwave VS ultrasound VS exercise therapy)	plantar fasciitis (Schockwave+exercise VS ultrasound+exercise VS exercise )	2000	0.2 mj/mm2, 3.0 Hz of 500 pulses; 0.3 mj/mm², 8 Hz of 300 pulses.	Ultrasound: 3.0 MHz, 20% intermittently ,1 W/cm², 8 min.	3Hz; 8Hz		1 time/week, 3 weeks	US: total 7 session, 2 session/week,	pain; fatigue levels; 6-min walking distances; heel rise test scores; 20-m walking speed
10.2106/JBJS.M.01331	plantar fasciitis (Schockwave VS placebo)	plantar fasciitis (Schockwave)	2000	0.25 mJ/mm2	placebo group received identical sham intervention with an airfilled standoff that prevented the transmission of shock waves.	4Hz	4Hz	3 times/week; 3 weeks	3 times/week; 3 weeks	VAS; Roles and Maudsley score
10.1007/s00402-016-2503-z	calcaneal spurs (Schockwave VS ultrasound)	calcaneal spurs (Schockwave VS ultrasound)	2000	2.5Bar	1.5 W/cm2	10Hz	1 MHz, 4 min/time	2 timess/week, 2 weeks	5 times/week, 2 weeks	Huskisson visual analogue scale (VAS) (mm); Laitinen questionnaire (points)
25764613	plantar fasciitis (Schockwave VS ultrasound)	plantar fasciitis (Schockwave VS ultrasound)	2000	2Bar	0.5-1 watt/cm2	10Hz	3 MHz, 10 min/time	1 time/week, 6 weeks	3 times/week, 6 weeks	VAS; mobility subscale of the plantar fasciitis pain and disability scale (PFPS); Patient satisfaction
10.7547/15-106	plantar fasciitis (Schockwave)	plantar fasciitis (Schockwave)	2500	2-3Bar		12-15Hz		1 time/week, 3 weeks		Before and 3 months after treatment: 6-point rating scale; Foot and Ankle Outcome Score (FAOS); VAS; MRI findings
10.3113/FAI.2010.0391	plantar fasciitis (Schockwave VS placebo)	plantar fasciitis (Schockwave)	2000	3.5Bar (0.16 mJ/mm2)	/	8Hz	/	1 time/ week, 2 weeks		VAS; Roles & Maudsley (RM) score from baseline to 4 weeks, 12 weeks and 24 weeks followup
10.1148/radiol.2341031653	plantar fasciitis (Schockwave)	plantar fasciitis (Schockwave)	1500	18Kv (high energy intension)		4Hz		1 time total, 10min		MRI findings before and after treatment; post-ESWT changes in soft-tissue and bone marrow edema, the thickness of the proximal plantar fascia, and the presence of a heel spur
10.1007/s10103-018-2632-4	plantar fasciitis (Schockwave VS PBMT: infrared laser treatment)	plantar fasciitis (Schockwave VS PBMT: infrared laser treatment)	2000	0.22 - 0.28 mJ/mm2	0.046 W/cm2	4Hz	60 seconds, 31.2 cm2 total contact area. A total radiant energy dose of 86.4 J (2.8 J/cm2 )	1time/week, 3weeks	3 times/week, 3 weeks	pressure pain threshold (PPT), visual analogue scale (VAS), and functional foot index disability subscale (FFI-d)
10.1177/1071100717747590	plantar fasciitis (Schockwave VS low-level laser therapy: LLLT)	plantar fasciitis (Schockwave VS low-level laser therapy: LLLT)	2000	0.02 mJ/mm2	830 nm laser light and generating 70 mW continuous wave; 0 ~ 5.6 j/cm2	/	5 to 7 minutes exposure/session. Each single exposure lasting for 50 seconds	1time/week, 3weeks	3 times/week, 10 tomes total	Pain: Foot Function Index-pain subscale (FFI-p) and Numerical Rating Scale for pain (NRS-p)
10.7547/14-114	plantar fasciitis (Schockwave VS ultrasound-guided corticosteroid injection)	plantar fasciitis (Schockwave VS ultrasound-guided corticosteroid injection)	2000	0.16 mJ/ mm2 .	a single 1-mL dose of betamethasone sodium plus 0.5 mL of prilocaine under ultrasound guidance by injection into the plantar fascia	10Hz	/	3 times/week	/	VAS; Foot Function Index (FFI) scores; heel tenderness index (HTI) score; plantar fascia thickness (PFT)
10.1053/j.jfas.2024.02.008	plantar fasciitis (Schockwave VS dry needling: acupunture)	plantar fasciitis (Schockwave VS dry needling: acupunture)	2000	2Bar	needle was left in place for 5 minutes	12Hz	/	1time/week, 3weeks	3 sessions with 1 week interverals	VAS (first step, rest, activity); Foot Function Index (FFI: pain, disability, activity); Maximum pain-free standing time (Max PfST) and maximum pain-free walking distance (Max PfWD)
10.1371/journal.pone.0302553	plantar fasciitis (Shockwave vs exercise plus sham shockwave)	plantar fasciitis (Schockwave VS Shockwave vs stretch exercise plus sham shockwave)	1800 (A & B)	A group: 3Bar; B group: 4Ba	C group: exercise + sham shockwave	A group: 15Hz; B group: 10Hz	/	6 times total	/	VAS; Foot Function Index (FFI)
10.1177/1071100719891111	plantar fasciitis (Schockwave VS local corticosteroid injection (LCI) )	plantar fasciitis (Schockwave VS local corticosteroid injection (LCI) )	2000	0.2 to 0.3 mJ/mm2	40 mg of methylpredniso lone and 1 ml of 1% lidocaine were injecte	6Hz	/	1time/week, 3weeks	/	average pain; first-step pain; plantar fascia thickness; Foot Function Index; Chinese version of the PF patients
23738317	plantar fasciitis (Schockwave VS surgical endoscopic plantar fasciotomy (EPF) VS placebo)	plantar fasciitis (Schockwave VS surgical endoscopic plantar fasciotomy (EPF) VS placebo)	2000	0.24 mJ/mm2	placebo shcokwave: sham shockwave;	4Hz		3 times total, interval: 7days		VAS; Roles and Maudlsey (RM) scores; The patient’s return to activity (RTA)
26587482	plantar fasciitis (Schockwave VS placebo)	plantar fasciitis (Schockwave)	1000-2000 (shockwave); 100(placebo shockwave)	shockwave: 0.02 ~ 0.33 mJ/mm2	placebo shockwave: 0.02 mJ/mm2	shockwave: 4Hz	placebo shockwave: 1Hz	5 times total	5 times total	VAS
10.1016/j.pmrj.2013.08.590	plantar fasciitis (Schockwave + conventional therapy VS autologous conditioned plasma +conventional therapy (ACP)) VS conventional therapy	plantar fasciitis (Schockwave + conventional therapy VS autologous conditioned plasma +conventional therapy (ACP)) VS conventional therapy	2000	0.02 mJ/mm3 - 0.42 mJ/mm3	/	treatment duration was 10 minutes	/	2 times total, 1 week of interval	/	VAS; American Orthopaedic Foot and Ankle Society (AOFAS) ankle-hindfoot scale; ultrasound plantar fascia thickness
10.1053/j.jfas.2020.08.001	plantar fasciitis (High energy-Schockwave-7session VS High-energy-less session-3-shockwave VS low energy-shcokwave-7 )	plantar fasciitis (shcokwave)	3000	0.26 mJ/mm2; 0.26 mJ/mm2; low energy: <0.08 mJ/mm2	/	8Hz	/	7 times in High-energy; 3 times in high-energy-less; 7 time in low energy		VAS; Short Form-36; Foot Function Index (FFI); Functional Assessment of Chronic Illness Therapy (FACIT)-Fatigue Scale; 6-Minute Walking Test (6MWT)
10.1007/s00484-024-02787-2	plantar fasciitis (Schockwave VS peloid therapy)	plantar fasciitis (Schockwave VS peloidotherapy)	2000	2-3 bar	/	12Hz	/	1time/week, 3weeks		VAS; Heel tenderness index (HTI); Foot and ankle outcome score (FAOS); SF-36
10.5606/tftrd.2021.5260	calcaneal spurs (Schockwave vs low-level laser therapy: LLLT)	calcaneal spurs (Schockwave vs low-level laser therapy: LLLT)	2000	2.5Bar	LLLT: 904 nm wavelength, 3,000 Hz, 8 J/cm2 dose	10Hz		/	5 min/time/day, 3 weeks	Visual Analog Scale (VAS); Foot Function Index (FFI)
10.5606/tftrd.2019.3528	plantar fasciitis (Schockwave vs low-level laser therapy: LLLT)	plantar fasciitis (Schockwave vs low-level laser therapy: LLLT)	2000	2.0bar	wavelength of 685 nm, a laser output of 30 mW, and a dose of 2 J/cm2	10Hz	/	1time/week, 3weeks	12 sessions total	VAS; Foot Function Index (FFI); plantar fascia thickness measured by ultrasonography
10.3109/09638288.2015.1114036	plantar fasciitis (Schockwave vs botulinum toxin type A)	plantar fasciitis (Schockwave vs botulinum toxin type A)	3000	64 mPa	100 U of BoNT-A were diluted in 1 mL of normal saline, and one half of the solutions was injected	4Hz	/	1 session only	/	VAS
31186388	plantar fasciitis (Schockwave vs custom foot orthotic: CFO)	plantar fasciitis (Schockwave vs custom foot orthotic: CFO)	2000	2.0bar	/	12Hz	/	1time/week, 3weeks	/	VAS; Foot Function Index (FFI); Foot Health Status Questionnaire(FHSQ)
10.7547/1000105	plantar fasciitis (high-dose Schockwave vs intralesional corticosteroid injection)	plantar fasciitis (high-dose Schockwave vs intralesional corticosteroid injection)	3000 (anesthesia)	not mentioned	/	/	/	1 session only	/	100-mm visual analog scale; physician-assessed heel tenderness index
10.30476/IJMS.2023.98042.2991	plantar fasciitis (Schockwave vs High-intensity Laser therapy: HILT)	plantar fasciitis (Schockwave vs High-intensity Laser therapy: HILT)	3000	1.8-3bar	980±10 nm wavelength; dosage of 8 J/cm2	12-15Hz		3 time/week, 3weeks	3 time/week, 3weeks	VAS; Heel Tenderness Index (HTI); SF36
10.7547/22-047	plantar fasciitis (low enerfy-Schockwave VS medium energy-shockwave VS high energy-schokwave	plantar fasciitis (schokwave)	2000 (each)	0.09 mJ/mm2; 0.18 mJ/mm2; 0.38 mJ/mm2		2000/min		3 times, 1-week interval for each group		VAS; Foot Function Index (FFI); plantar fascia thickness measured by ultrasonography; plantar pressure distribution
10.7759/cureus.8284	plantar fasciitis (Schockwave)	plantar fasciitis (Schockwave)	2000 (each)	3.0bar;2.0bar		15Hz;10Hz		10 sessions (each)		VAS; American Orthopedic Foot and Ankle Society (AOFAS)
10.1590/s1807-59322009000200006	plantar fasciitis (Schockwave + stretching VS physical therapy)	plantar fasciitis (Schockwave + stretching VS physical therapy)	2000	3MPa	ultrasound, kinesiotherapy and instruction for stretching exercises	6Hz	/	1time/week, 3weeks	10 sessions	Periodicity of pain; Periodicity of pain; VAS assessment of morning pain, gait pain and orthostatic pain; Fischer’s algometer to quantify painful pressure on the insertion of the plantar fascia into the calcaneus and on the middle third of the medial gastrocnemius
10.3113/FAI.2010.0001	plantar fasciitis (Schockwave radial VS focused shockwave)	plantar fasciitis (Schockwave)	2000 (each)	0.17 mJ/mm2 (3 bar, radial); 0.20 mJ/mm2 (focused)	/	10Hz (each)	/	3 times, 1-week interval for each group	/	Foot Function Index (FFI); Single leg drop jumps; Single leg long jumps; Single limb posturometry; Isokinetic testing
10.1093/pm/pnx113	plantar fasciitis (Schockwave VS ultrasound)	plantar fasciitis (Schockwave VS ultrasound)	2000	0.2-0.3 mJ/mm2	1 W/cm2	3-8Hz	3.0 MHz	1time/week, 3weeks	7 sessions, 2 sessions /week, 8 min/ session	Foot Function Index (FFI); American Orthopedic Foot and Ankle Association (AOFAS)
10.3390/healthcare12121223	plantar fasciitis (Schockwave VS Iontophoresis)	plantar fasciitis (Schockwave VS Iontophoresis)	2000	0.2 mJ/mm2	10 min at 4 mA	5Hz	/	3 times, 1-week interval	intervention once a week for a maximum of 5 weeks; 5 sessions	foot posture index (FPI) quantifies; VAS; EQ-5D; PGI-I (Patient Global Impression of Improvement) questionnaire
10.1053/j.jfas.2021.06.007	plantar fasciitis (Schockwave VS dextrose prolotherapy)	plantar fasciitis (Schockwave VS dextrose prolotherapy)	muscles connected with the heel: 1800 to 2000; gastrosoleus muscle and the foot intrinsic muscles: 3000 to 3500 schock	muscles connected with the heel: 0.20-0.30 mJ/mm2; gastrosoleus muscle and the foot intrinsic muscles: 1.8-3.0 bar	/	muscles connected with the heel: 4-6 Hz; gastrosoleus muscle and the foot intrinsic muscles: 15-21 Hz	/	3 sessions by 2 weeks apart	/	100-mm Visual Analog Scale (VAS); , Foot Function Index (FFI); Roles and Maudsley Scale score (RMS)
10.1016/j.fas.2020.08.008	plantar fasciitis (Schockwave VS Dextrose prolotherapy)	plantar fasciitis (Schockwave VS Dextrose prolotherapy)	2000	2bar	ultrasound-guided dextrose prolotherapy	10Hz		3 times, 1-week interval	2 sessions, 1-week interval	Foot and Ankle Ability Measure (FAAM); plantar fascia thickness by ultrasonographic imaging; VAS
10.55730/1300-0144.5598	calcaneal spurs (shockwave)	calcaneal spurs (shockwave)	2000	3bar		12Hz		5 times, 3-day interval		Symptom duration and numerical rating scale (NRS) scores
10.3390/medicina60050766	plantar fasciitis (Schockwave)	plantar fasciitis (Schockwave)	group 1: 14 Hz in the 1st and 2nd treatment,12 Hz in the 3rd and 4th treatment,10 Hz in the 5th and 6th treatment;2.5 bar in treatment 1, then increased in each subsequent treatment by 0.5 bar, up to the level of 5 bar in treatment 6; 3000 impulse in traetment 1, then it was increased by 500, 5000 impulses were administered in the 5th and 6th treatment.Group 2: 3000 impulses; 3Bar, 12Hz					6 times, 2 times/week		assess the biomechanical parameters of the plantar fascia by myotonometric measurements. VAS
10.5535/arm.2013.37.3.379	plantar fasciitis (Schockwave:lower energy VS midium)	plantar fasciitis (Schockwave)	1000 (each)	low-energy group: 0.08 mJ/mm2. medium-energy group: 0.16 mJ/mm2		/		3 times, 1-week interval		VAS; Roles and Maudsley (RM) score; thickness of plantar fascia (PF)
10.26355/eurrev_202305_32287	plantar fasciitis (Schockwave+ physical therapy VS physical therapy + ultrasound + ESWT)	plantar fasciitis (Schockwave + physical therapy + ultrasound)	2000	0.12 mJ/mm2 (2.5Bar)		8Hz		1time/week, 4weeks		Foot function index (FFI); ankle dorsiflexion range of motion
10.1016/j.jcot.2018.02.011	plantar fasciitis (Schockwave VS methylprednisolone injections)	plantar fasciitis (Schockwave VS methylprednisolone injections)	2500	low-energy	injection methylprednisolone 40 mg	/		/		VAS
10.1053/j.jfas.2018.03.017	plantar fasciitis (Schockwave VS platelet-rich plasma:PRP VS local corticosteroid injection VS prolotherapy)	plantar fasciitis (Schockwave VS platelet-rich plasma:PRP VS local corticosteroid injection VS prolotherapy)	2000	4bar		6Hz		3 times, 1-week interval		VAS; Foot Function Index (FFI)
10.1590/1413-785220202801227402	plantar fasciitis (Schockwave)	plantar fasciitis (Schockwave)	900	0.13 mJ/mm2		4Hz		1 single session		VAS; AOFAS; SF-36
10.1111/ijcp.13993	plantar fasciitis (Schockwave + taping)	plantar fasciitis (Schockwave + taping)	3000	2.5bar		11Hz		1time/week, 5 weeks		VAS; heel tenderness index (HTI); foot function index (FFI).
10.2340/jrm.v55.12405	plantar fasciitis (ESWT VS Schockwave + vibration)	plantar fasciitis (Schockwave + vibration)	2000	3bar		9Hz		10 times, 2 times/week		Thickness of the plantar fascia; NRS; foot function index (FFI).
10.1053/j.jfas.2020.08.027	plantar fasciitis (medium-energy-Schockwave)	plantar fasciitis (Schockwave)	2000	0.10 ~ 0.17 mJ/mm2		/		1 time/week, 3 weeks		Foot and Ankle Outcome Score (FAOS); VAS; patient satisfaction
10.2106/00004623-200410000-00013	plantar fasciitis (high-energy-Schockwave+anesthesia)	plantar fasciitis (Schockwave)	1400	0.22 mJ/mm2		2Hz		1 single session		VAS
10.1007/s00402-009-1034-2	plantar fasciitis (Schockwave+Endoscopic plantar fasciotomy VS Endoscopic plantar fasciotomy)	plantar fasciitis (Schockwave+Endoscopic plantar fasciotomy VS Endoscopic plantar fasciotomy)	1500-3000	17-21 Kv		2Hz		1 single session		VAS; Post-operative patient satisfaction; Post-operative limitation of activities
10.1155/2020/4386361	plantar fasciitis (Schockwave vs low-level laser therapy: LLLT)	plantar fasciitis (Schockwave vs low-level laser therapy: LLLT)	2000	2.5Bar	50 mW, 10 Hz, 8 J/cm2, and 830 nm wavelength	10Hz		1time/week, 3 weeks	10 sessions total	American Orthopaedic Foot and Ankle Society (AOFAS); Roles and Maudsley Scoring; VAS; ASQoL; thickness of plantar fascia (MRI)
10.1186/s12891-024-07296-2	plantar fasciitis (Schockwave on gastrocnemius and soleus trigger points VS shockwave on plantar points)	plantar fasciitis (Schockwave)	3000	1.4bar		8Hz		1time/week, 2 weeks		NRS; Roles–Maudsley score (RMS); infrared thermal imaging to measure heel temperature and plantar pressure
10.1016/j.mjafi.2012.01.007	plantar fasciitis (Schockwave)	plantar fasciitis (Schockwave)	1000	1.8bar		21Hz		3 times, 1-day interval		VAS; Roles and Maudsley (RM) score
10.1053/j.jfas.2005.01.005	plantar fasciitis (ultrasound-guided Schockwave)	plantar fasciitis (Schockwave)	3800	1300 mJ/mm2 (total) + anesthetized		/		1 single session		VAS
10.1093/pm/pnw113	plantar fasciitis (Schockwave VS Corticosteroid Injection)	plantar fasciitis (Schockwave VS Corticosteroid Injection)	2000	0.2mJ/mm2		2Hz		5 sessions, 3-day intervals		VAS; foot function index (FFI); satisfaction
10.1177/107110070302401103	plantar fasciitis (Schockwave VS iontophoresis with diclofenc and an oral NSAID)	plantar fasciitis (Schockwave VS iontophoresis with diclofenc and an oral NSAID)	3000	0.2mJ/mm2		/		3 times, 1-week intervals		VAS(maximum 100)
10.1136/bmj.327.7406.75	plantar fasciitis (Schockwave VS placebo )	plantar fasciitis (Schockwave VS placebo )	4000	0.22mJ/mm2 + anaesthesia		/		3 times, 1-week intervals		Roles and Maudsley score; VAS
10.1016/S0736-0266(03)00048-2	plantar fasciitis (Schockwave VS placebo )	plantar fasciitis (Schockwave VS placebo )	1500	0.12mJ/mm2		/		3 times, 1-month intervals		VAS
10.1177/107110070402500503	plantar fasciitis (Schockwave VS placebo )	plantar fasciitis (Schockwave VS placebo )	3800	0.36mJ/mm2 + anaesthesia		/		1 single session		VAS; American Orthopaedic Foot and Ankle Society (AOFAS) ankle-hindfoot scale.
23826009	plantar fasciitis (Schockwave VS placebo )	plantar fasciitis (Schockwave VS placebo )	4000	0.2mJ/mm2		/		1 time/week, 3 weeks		numerical rating scale (NRS) for foot pain (from 0 = no pain to 10 = the most severe pain); ultrasound plantar fascia thickness
10.1007/s00167-005-0025-2	calcaneal spurs (Schockwave)	calcaneal spurs (Schockwave)	2000	0.04mJ/mm2		/		1 time/week, 4 weeks		X-ray; VAS; ultrasound
10.4103/2277-9175.129369	plantar fasciitis (Schockwave on gastrocnemius and soleus trigger points VS shockwave on plantar points)	plantar fasciitis (Schockwave)	3000 (eahc group)	0.2mJ/mm2 (each group)		/		1 time/week, 3 weeks		Roles and Maudsley score; VAS
10.1177/107110070202300403	calcaneal spurs (Schockwave 12-weeks-interval VS 12-weeks-continous)	calcaneal spurs (Schockwave VS conservative therapy)	3000	0.2mJ/mm2		/		3 times, 1-week intervals		VAS
10.1016/j.foot.2020.101679	plantar fasciitis (Schockwave + physical therapy VS physical therapy)	plantar fasciitis (Schockwave + physical therapy VS physical therapy)	2000	0.2mJ/mm2		/		1 time/week, 3 weeks		American orthopedic foot and ankle society Score (AOFAS); 12-minute walking test.
10.5606/ArchRheumatol.2017.6059	plantar fasciitis (Schockwave VS taping)	plantar fasciitis (Schockwave VS taping)	2500	2-3Bar		12-15Hz		1 time/week, 5 weeks		Foot and Ankle Outcome Score (FAOS); VAS; heel tenderness index (HTI)
10.1053/j.jfas.2006.04.007	plantar fasciitis (Schockwave VS placebo )	plantar fasciitis (Schockwave VS placebo )	3800	/		2.5Hz		1 single session		VAS
10.1097/01.jsm.0000164039.91787.dc	plantar fasciitis (Schockwave VS Intralesional Corticosteroid Injection)	plantar fasciitis (Schockwave VS Intralesional Corticosteroid Injection)	1000	0.08mJ/mm2		/		1 time/week, 3 weeks		tenderness threshold (TT); VAS
10.7759/cureus.33593	plantar fasciitis (Schockwave VS Intralesional Steroid Injection)	plantar fasciitis (Schockwave VS Intralesional Steroid Injection)	1000-1500	14-17Kv		2Hz		1 time/week, 2 weeks		VAS; periodicity of heel pain; uration of pain; use of non-steroidal anti-inflammatory drugs (NSAIDs) during treatment
10.1053/j.jfas.2024.08.012	plantar fasciitis (focus Schockwave VS radial shockwave)	plantar fasciitis (shockwave)	2000(radial)/1000(focus)	2.4bar(radial)/0.14bar(focus)		12Hz(radial)/14Hz(foccus)		3 time/week, 3 weeks		VAS; Foot Function Index (FFI); Calcaneal spur size was measured radiographically
10.1177/107110070602701113	calcaneal spurs (Schockwave: Location Modalities:maximal point of tenderness VS X-ray lacation of spur)	calcaneal spurs (Schockwave)	1000	0.08mJ/mm2		4Hz		3 times, 1-week intervals		VAS; Roles and Maudsley score
10.3390/jcm11236926	plantar fasciitis (Schockwave VS ESWT+laser+ultrasound)	plantar fasciitis (Schockwave)	1000	0.25 mJ/mm2		/		/		VAS; Laitinen questionnaire; AOFAS score
10.5535/arm.2014.38.4.534	plantar fasciitis (Schockwave: ultrasound finding certain VS ultrasound finding uncertain	plantar fasciitis (Schockwave)	600	0.10 mJ/mm2		1Hz		6 times, 1-week intervals		Roles-Maudsley score (RMS); Numeric rating scale (NRS)
10.1177/0363546505281811	plantar fasciitis (Schockwave VS conservative therapy)	plantar fasciitis (Schockwave VS conservative therapy)	1500	0.32 mJ/mm2 (16Kv) + anesthesia		/		1 single session		a 100-point scoring system including 70 points for pain and 30 points for function.
10.1053/j.jfas.2017.02.013	plantar fasciitis (Schockwave VS LLLT VS Ultrasound Therapy	plantar fasciitis (Schockwave VS LLLT VS Ultrasound Therapy	2000	2.5bar	LLLT: 830 nm, 8 J/cm2 for 200 seconds; US: 2 W/cm2, 1 MHz,5 mins	10Hz		1 time/week, 3 weeks	LLLT: total 15 sessions, 5 sessions/week; US: total 15 sessions, 5 sessions/week	VAS; Roles and Maudsley score; heel tenderness index (HTI); AOFAS score; plantar fascial thickness on MRI
10.1016/j.foot.2017.10.002	plantar fasciitis (Schockwave with MRI evaluation)	plantar fasciitis (Schockwave)	3800	0.03–0.36 mJ/mm2		/		/		VAS; MRI: thickness of the PF, HSIA inside the PF, edema around the PF, and BME of the calcaneus
10.23736/S1973-9087.21.06814-3	plantar fasciitis (Schockwave: myofascial points VS conventional points)	plantar fasciitis (Schockwave)	1500 (myofascial points group)/2000 (conventional group)	0.05-0.167 mJ/mm2(myofascial points)	0.20-0.32 mJ/ mm2 (conventional group)	5Hz	5Hz	3 times	3 times	17-Italian Foot Func_x0002_tion Index (17-iFFI); Foot and Ankle Outcome Scale (FAOS)
10.6061/clinics/2013(08)05	plantar fasciitis (Schockwave VS conservative therapy)	plantar fasciitis (Schockwave VS conservative therapy)	2000	3bar		6Hz		1 time/week, 3 weeks		Pain assessment; Periodicity of the pain: number of times per week that pain was experienced; Duration of the pain: number of hours per day with pain;VAS; Fischer's algometer to quantify the painful pressure at the insertion of the plantar fascia in the calcaneus and the middle third of the medial gastrocnemius; Use of analgesics before and during the treatment.
10.1001/jama.288.11.1364	plantar fasciitis (Schockwave VS Corticosteroid Injection VS Radiofrequency Thermal Lesioning)	plantar fasciitis (Schockwave)	2000-2500/ 100 (placebo)	0.02-0.33 mJ/mm2	0.02 mJ/mm2	6Hz	1Hz	1 time/week, 3 weeks	1 time/week, 3 weeks	VAS; SF-36; Maryland Foot Score
10.1053/j.jfas.2022.10.005	plantar fasciitis (Schockwave VS placebo )	Plantar Fasciitis (Shockwave vs PRP)	1000	0.03-0.13 mJ/mm2		4Hz		1 -2 time/week, 5 weeks		VAS; Foot Function Index (FFI)
29504578	Plantar Fasciitis (Shockwave vs PRP)	plantar fasciitis (Schockwave VS Corticosteroid Injection)	1500	0.29 mJ/mm2	20 mg triamcinolone acetonite with 2 ml 2% xylocaine	1Hz		2 times, 2-week intervals		VAS; plantar fascia thickness (ultrasound)
10.1007/s00402-003-0591-z	plantar fasciitis (Schockwave VS Corticosteroid Injection)	Plantar Fasciitis (Schockwave)	3000	0.2 mJ/mm2		/		1 time/week, 3 weeks		plantar fascia thickness (ultrasound); VAS
10.1053/j.jfas.2015.04.026	Plantar Fasciitis (Schockwave)	plantar fasciitis (Schockwave VS Corticosteroid Injection)	2000	0.15 mJ/mm2	1 mL of methyl prednisolone acetate (40 mg) and 1 mL of lidocaine 2%	/		1 time/week, 3 weeks		VAS
10.3390/jcm12206503	plantar fasciitis (Schockwave VS Corticosteroid Injection)	calcaneal spurs (Schockwave VS Radiofrequency Thermal Ablation)	2000	/		10Hz		1 time/week, 3 weeks		VAS; Foot Function Index (FFI); Roles and Maudsley score (RM) scores
10.1053/j.jfas.2017.02.015	calcaneal spurs (Schockwave VS Radiofrequency Thermal Ablation)	Plantar Fasciitis (Schockwave VS Non-invasive Interactive Neurostimulation)	2000	0.15 mJ/mm2		/		1 time/week, 3 weeks		VAS; Foot Function Index (FFI)
10.1016/j.rboe.2013.12.019	Plantar Fasciitis (Schockwave VS Non-invasive Interactive Neurostimulation)	Plantar Fasciitis (Schockwave)	2000	0.18 mJ/mm2				/		American Orthopaedic Foot and Ankle Society (AOFAS) Score; Roles & Maudsley score; plantar fascia thickness (ultrasound)
10.1097/BLO.0b013e31804ffd19	Plantar Fasciitis (Schockwave)	Plantar Fasciitis (Schockwave)	2000(each)	0.12 mJ/mm2	0.56 mJ/mm2	/	/	1 time/week, 3 weeks	1 time/week, 3 weeks	VAS; Foot Function Index (FFI); Short Form-36 Health Survey; plantar fascia thickness (ultrasound)
10.1016/j.aott.2018.01.002	Plantar Fasciitis (Schockwave: low-energy VS high-energy)	Plantar Fasciitis (Schockwave VS betamethasone injection)	1500	10 to 16 kV		/		1 time/week, 3 weeks		AOFAS scores; MRI (plantar fascia thickness)
10.1191/0269215502cr555oa	Plantar Fasciitis (Schockwave VS betamethasone injection)	calcaneal spurs (Schockwave: influence of local steroid injections, body weight and the length of symptoms)	1800	0.22 mJ/mm2				1 time/week, 3 weeks		Mayo Clinical Scoring System (MCSS)
10.1053/j.jfas.2019.09.038	calcaneal spurs (Schockwave: influence of local steroid injections, body weight and the length of symptoms)	Plantar Fasciitis (Schockwave VS Schockwave + acupenture on gastrosoleus TrPs)	2500	2-3bar	2-3bar	12-15Hz	12-15Hz	1 time/week, 3 weeks	1 time/week, 3 weeks	VAS; Foot Function Index (FFI); maximum painless standing time; maximum painless walking distance
10.1007/s00296-022-05098-0	Plantar Fasciitis (Schockwave VS Schockwave + acupenture on gastrosoleus TrPs)	Plantar Fasciitis with axial spondyloarthritis (Schockwave VS placebo)	500	1.8bar	viaration	10Hz	/	1 time/week, 3 weeks	1 time/week, 3 weeks	VAS; heel pressure algometry; Foot Function Index (FFI); plantar fascia thickness (ultrasound)
10.1589/jpts.27.523	Plantar Fasciitis with axial spondyloarthritis (Schockwave VS placebo)	Plantar Fasciitis in stroke patients (Schockwave)	1500	0.089mJ/mm2		4Hz		1 time/week, 3 weeks		plantar fascia thickness (ultrasound); degree of spasticity; VAS; gait ability, using the Functional Gait Assessment.
10.1038/s41598-020-59464-8	Plantar Fasciitis in stroke patients (Schockwave)	plantar fasciitis (shockwave)	3000	0.08–0.2 mJ/mm2		/		1 time/week, 3 weeks		VAS; plantar fascia thickness and stiffness (ultrasound)
10.1097/JSM.0000000000000930	plantar fasciitis (shockwave)	plantar fasciitis (shockwave VS autologous blood injection)	2000	2.4±0.2(first), 3.0±0.3(second), 3.6±0.3(third) bar		10Hz		1 time/week, 3 weeks		VAS; Manchester-Oxford Foot Questionnaire (MOXFQ); Foot Function Index (FFI-r); Foot-Ankle Ability Measure (FAAM)
10.1053/j.jfas.2021.04.013	plantar fasciitis (shockwave VS autologous blood injection)	Plantar Fasciitis(shockwave)	3000(radial)/ 1000(focus)	2.1-4.9 Bar(radial)	0.1-0.55 mJ/mm2(focus)	15Hz(radial)	/	1 time/week, 3 weeks at least		foot and Ankle Ability Measure
10.4103/sjmms.sjmms_624_19	plantar fasciitis (Schockwave VS taping)	plantar fasciitis (Schockwave VS taping)	2000	0.2 mJ/mm2	taping was applied to the plantar fascia and the application remained on the patient for 5 days. It was applied once a week, for 6 weeks.	6Hz		1 time/week, 6 weeks		VAS; SF-36; Foot Function Index (FFI)
10.1177/03635465030310021901	plantar fasciitis (low-energy Schockwave VS placebo )	plantar fasciitis (Schockwave VS placebo )	2100	0.16 mJ/mm2		4Hz		1 time/week, 3 weeks		VAS
10.1016/j.orthres.2004.09.003	plantar fasciitis (low-energy Schockwave VS low-energy Schockwave + anesthesia)	plantar fasciitis (Schockwave)	2000(each)	0.09 mJ/mm2	0.09 mJ/mm2	4Hz	4Hz	1 time/week, 3 weeks	1 time/week, 3 weeks	NRS; AOFAS
10.1177/1071100720949469	plantar fasciitis (Corticosteroid Injections VS shockwave VS Radiofrequency Thermal Lesioning)	plantar fasciitis (Corticosteroid Injections VS shockwave VS Radiofrequency Thermal Lesioning)	2000	1.8bar		15Hz		1 time/week, 3 weeks		VAS
10.5152/TJAR.2021.1465	plantar fasciitis (high-energy shockwave + ultrasound-guided posterior tibial nerve block)	plantar fasciitis (high-energy shockwave + ultrasound-guided posterior tibial nerve block)	1500	0.15 mJ/mm2	mepivacaine 1% (5 mL)	2.3Hz		1 time/2 week, 12 weeks at most	repeated for every subsequent session of shockwave	American Orthopedic Foot and Ankle Society Score (AOFAS); NRS
10.5606/tftrd.2023.12824	plantar fasciitis (shockwave VS corticosteroid injection VS taping)	plantar fasciitis (shockwave VS corticosteroid injection VS taping)	2000	3bar		6Hz		1 time/week, 2 weeks		VAS; AOFAS
10.2106/JBJS.I.01651	Plantar Fasciitis (low-energy Schockwave VS stretching)	Plantar Fasciitis (low-energy Schockwave VS stretching)	2000	0.16 mJ/mm2		4Hz		1 time/week, 3 weeks	3 times/day, 8 weeks	patient-relevant outcome measures (SROM) questionnaire; FFI
10.1016/j.jbiomech.2020.109773	Plantar Fasciitis (Schockwave)	Plantar Fasciitis (Schockwave)	2000	2.5Bar		/		1 time/2-3day, 5 times		VAS; Objective kinetic (force distribution under the forefoot, midfoot, rearfoot) and spatiotemporal parameters (cadence, step length, stance phase duration) during treadmill walking
10.5455/aim.2019.27.45-49	Plantar Fasciitis (Schockwave VS ultrasound)	Plantar Fasciitis (Schockwave VS ultrasound)	1500(first)/2500(second, third VS conservative thearpy)	1.6bar(first)/ 1.8bar(second, third)	2 W/cm2	21Hz(first)/ 15Hz(second, third)	3 MHz	3 sessions total	/	University of Peloponnese Pain, Functionality and Quality of Life Questionnaire; five-point Likert scale
10.1177/0363546508324176	plantar fasciitis (Schockwave VS placebo )	plantar fasciitis (Schockwave VS placebo )	2000	0.16 mJ/mm2		8Hz		3 times, 2-week intervals		VAS; Roles and Maudsley score; SF-36; patients' and investigators' global judgment of effectiveness
10.2478/folmed-2013-0004	plantar fasciitis (Schockwave)	plantar fasciitis (Schockwave)	2500	2.5Bar		10Hz		1 time/week, 5 weeks		VAS; AOFAS
10.1016/j.ijsu.2015.04.082	plantar fasciitis (Schockwave VS Schockwave + stretching)	plantar fasciitis (Schockwave VS Schockwave + stretching)	2000	4bar(0.16 mJ/mm2)		8Hz		1 time/week, 3 weeks	3 times/day, 8 weeks	patient-relevant outcome measures (SROM) questionnaire; FFI
10.1177/1938640016675408	plantar fasciitis (Schockwave VS Radiofrequency Thermal Lesioning)	plantar fasciitis (Schockwave VS Radiofrequency Thermal Lesioning)	2000	1.8bar		15Hz		1 time/week, 4 weeks		Roles and Maudsley score; VAS
10.1002/jor.20008	plantar fasciitis (Schockwave VS placebo )	plantar fasciitis (Schockwave VS placebo )	3800	0.36 mJ/mm2		4Hz		/		VAS; Roles and Maudsley Pain questionnaire; AOFAS ; SF-12 Global Health Rating Scale
10.3113/FAI.2010.0790	plantar fasciitis (high-energy Schockwave + anesthesia)	plantar fasciitis (Schockwave)	1000	0.35 mJ/mm²		2Hz		/		VAS

## Sheet: ESWT-combined
Ref				Intervention	Pulse ESWT(per session)	Energy/Pressure		Frequency		Duration		Index
						ESWT (energy flux density )	Other	ESWT	Other	ESWT	Other
10.12965/jer.1836048.024	plantar fasciitis (Schockwave VS ultrasound VS exercise therapy)	ESWT+EXER> EXERCISE= US+EXERCISE	RCT	plantar fasciitis (Schockwave+exercise VS ultrasound+exercise VS exercise )	2000	0.2 mj/mm2, 3.0 Hz of 500 pulses; 0.3 mj/mm², 8 Hz of 300 pulses.	Ultrasound: 3.0 MHz, 20% intermittently ,1 W/cm², 8 min.	3Hz; 8Hz		1 time/week, 3 weeks	US: total 7 session, 2 session/week,	pain; fatigue levels; 6-min walking distances; heel rise test scores; 20-m walking speed
10.1016/j.pmrj.2013.08.590	plantar fasciitis (Schockwave + conventional therapy VS autologous conditioned plasma +conventional therapy (ACP)) VS conventional therapy	no significant differences between ACP+conventional therapy and ESWT+conventional in terms of VAS pain scores and AOFAS ankle-hindfoot scale functional score improvements, ACP demonstrated greater objective improvements in terms of plantar fascia thickness reduction.	RCT	plantar fasciitis (Schockwave + conventional therapy VS autologous conditioned plasma +conventional therapy (ACP)) VS conventional therapy	2000	0.02 mJ/mm3 - 0.42 mJ/mm3	/	treatment duration was 10 minutes	/	2 times total, 1 week of interval	/	VAS; American Orthopaedic Foot and Ankle Society (AOFAS) ankle-hindfoot scale; ultrasound plantar fascia thickness
10.1590/s1807-59322009000200006	plantar fasciitis (Schockwave + stretching VS physical therapy)	ESWT was apparent sooner than physiotherapy after the onset of treatment. ESWT was no more effective than conventional physiotherapy treatment when evaluated three months after the end of treatment.	randomized, prospective and comparative clinical study	plantar fasciitis (Schockwave + stretching VS physical therapy)	2000	3MPa	ultrasound, kinesiotherapy and instruction for stretching exercises	6Hz	/	1time/week, 3weeks	10 sessions	Periodicity of pain; Periodicity of pain; VAS assessment of morning pain, gait pain and orthostatic pain; Fischer’s algometer to quantify painful pressure on the insertion of the plantar fascia into the calcaneus and on the middle third of the medial gastrocnemius
10.26355/eurrev_202305_32287	plantar fasciitis (Schockwave+ physical therapy VS physical therapy + ultrasound + ESWT)	physical therapy + ultrasound + ESWT >	RCT	plantar fasciitis (Schockwave + physical therapy + ultrasound)	2000	0.12 mJ/mm2 (2.5Bar)		8Hz		1time/week, 4weeks		Foot function index (FFI); ankle dorsiflexion range of motion
10.1111/ijcp.13993	plantar fasciitis (Schockwave + taping)	Although KT in addition to ESWT was more effective on foot function improvement than additive sham-taping and ESWT alone, it did not provide a significant benefit on pain and heel tenderness because of PF	RCT	plantar fasciitis (Schockwave + taping)	3000	2.5bar		11Hz		1time/week, 5 weeks		VAS; heel tenderness index (HTI); foot function index (FFI).
10.2340/jrm.v55.12405	plantar fasciitis (ESWT VS Schockwave + vibration)	the thickness of the plantar fascia and pain was significantly more decreased in the ESWT-LV group than in the ESWT-alone ; Local vibration combined with extracorporeal shock wave therapy is an effective treatment for chronic plantar fasciitis.	RCT	plantar fasciitis (Schockwave + vibration)	2000	3bar		9Hz		10 times, 2 times/week		Thickness of the plantar fascia; NRS; foot function index (FFI).
10.1016/j.foot.2020.101679	plantar fasciitis (Schockwave + physical therapy VS physical therapy)	ESWT+Exercise +orthotic= Exercise +orthotic on foot function and walking velocity , an additive effect of ESWT on exercises and orthotic support was found to improve cadence at three months after the treatments	RCT	plantar fasciitis (Schockwave + physical therapy VS physical therapy)	2000	0.2mJ/mm2		/		1 time/week, 3 weeks		American orthopedic foot and ankle society Score (AOFAS); 12-minute walking test.
10.1053/j.jfas.2019.09.038	Schockwave+needling VS ESWT)	ESWT+advantages>	RCT	Plantar Fasciitis (Schockwave VS Schockwave + acupenture on gastrosoleus TrPs)	2500	2-3bar	2-3bar	12-15Hz	12-15Hz	1 time/week, 3 weeks	1 time/week, 3 weeks	VAS; Foot Function Index (FFI); maximum painless standing time; maximum painless walking distance
10.1016/j.ijsu.2015.04.082	plantar fasciitis (Schockwave VS Schockwave + stretching)	Schockwave + stretching>	Randomized, parallel treatment study	plantar fasciitis (Schockwave VS Schockwave + stretching)	2000	4bar(0.16 mJ/mm2)		8Hz		1 time/week, 3 weeks	3 times/day, 8 weeks	patient-relevant outcome measures (SROM) questionnaire; FFI
10.1007/s10103-018-2632-4	plantar fasciitis (Schockwave VS laser VS laserESWT)	laser+ ESWT>eswt>laser	RCT	plantar fasciitis (Schockwave VS laser VS laserESWT)	2000	0.22 - 0.28 mJ/mm2		4Hz	60 seconds, 31.2 cm2 total contact area. A total radiant energy dose of 86.4 J (2.8 J/cm2 )	1time/week, 3weeks	3 times/week, 3 weeks	pressure pain threshold (PPT), visual analogue scale (VAS), and functional foot index disability subscale (FFI-d)

## Sheet: ESWT VS others,45articles
				eswt	ohthers	tips
	10.7759/cureus.34430	Shockwave VS PRP	rct		>	Both PRP injection and ESWT are very effective. PRP injection is more effective at a longer duration as compared to ESWT.
	10.1007/s10103-023-03791-5	Schockwave VS Laser therapy	rct		>	Either HILT or rESWT could alleviate pain in individuals with plantar fasciitis significantly. However, HILT was better at reducing FFI (functional limitation domain) rather than rESWT.
	10.1007/s00402-016-2503-z	Schockwave VS ultrasound	rct	>		ESWT is quicker
	25764613	chockwave VS ultrasound	rct	>		ESWT have a great effect	ESWT+PBMT>ESWT/PBMT
	10.1007/s10103-018-2632-4	Schockwave VS PBMT: infrared laser treatment	rct	>		ESWT is better in pain and function
	10.1177/1071100717747590	Schockwave VS low-level laser therapy: LLLT	rct		>	llll is better in pain reduce
	10.7547/14-114	schockwave VS ultrasound-guided corticosteroid injection	rct	>		ESWT seems to be superior to corticosteroid injection therapy due to its longer duration of action
	10.1053/j.jfas.2024.02.008	Schockwave VS dry needling: acupunture	rct		>	Acupunture is suoerior to ESWT in pain
	10.1371/journal.pone.0302553	Schockwave VS Shockwave vs exercise plus sham shockwave	pilot study	>
	10.1177/1071100719891111	Schockwave VS local corticosteroid injection (LCI)	rct	>		ESWT group had a significantly better clinical outcome with better duration of improvement than the LCI group
	23738317	Schockwave VS surgical endoscopic plantar fasciotomy (EPF) VS placebo	prospective study		>	ESWT is more appropriated
	10.1007/s00484-024-02787-2	Schockwave VS peloid therapy	rct	"="	"="
	10.5606/tftrd.2021.5260	calcaneal spurs (Schockwave vs low-level laser therapy: LLLT)	rct	>		ESWT is better in pain
	10.5606/tftrd.2019.3528	plantar fasciitis (Schockwave vs low-level laser therapy: LLLT)	rct	"="	"="
	10.3109/09638288.2015.1114036	plantar fasciitis (Schockwave vs botulinum toxin type A)	rct	>		ESWT is better in pain
	31186388	plantar fasciitis (Schockwave vs custom foot orthotic: CFO)	rct	"="	"="
	10.7547/1000105	plantar fasciitis (high-dose Schockwave vs intralesional corticosteroid injection)	rct		>	Corticosteroid injection treatment is cost effective
	10.30476/IJMS.2023.98042.2991	plantar fasciitis (Schockwave vs High-intensity Laser therapy: HILT)	rct		>	ESWT and HILT decrease pain and increase patient satisfaction in PF. Besides, both methods are non-invasive and safe. However, there is a significant difference between them, and HILT is more effective.
	10.1093/pm/pnx113	plantar fasciitis (Schockwave VS ultrasound)	rct	"="	"="	ESWT and US groups’ symptoms were decreased after treatment. However; FFI parameters were reduced more in the US groups than the other two groups, the ankle proprioception sense increased in the r-ESWT group
	10.3390/healthcare12121223	plantar fasciitis (Schockwave VS Iontophoresis)	rct	>		The results of this study showed a shorter-term effectiveness of shockwave treatment compared with the use of iontophoresis
	10.1053/j.jfas.2021.06.007	plantar fasciitis (Schockwave VS dextrose prolotherapy)	rct	"="	"="
	10.1016/j.fas.2020.08.008	plantar fasciitis (Schockwave VS Dextrose prolotherapy)	rct	"="	"="	The inter-group comparison revealed that except for the FAAM-sport subscale which favored ESWT, the interaction effects of group and time were not significant for other outcome measures. Dextrose prolotherapy has comparable efficacy to radial ESWT in reducing pain, daily-life functional limitation, and plantar fascia thickness in patients with PF. No serious adverse effects were observed in eithe…
	10.1016/j.jcot.2018.02.011	plantar fasciitis (Schockwave VS methylprednisolone injections)	prospective non-random control	>		ESWT was found to be more effective than DMP Injections for treatment of Plantar Fasciitis
	10.1053/j.jfas.2018.03.017	plantar fasciitis (Schockwave VS platelet-rich plasma:PRP VS local corticosteroid injection VS prolotherapy)	rct	"="	"="	The corticosteroid injection was more effective in the first 3 months and extracorporeal shock wave therapy was an effective treatment method in the first 6 months in regard to pain. The corticosteroid injection lost its effectiveness during the follow-up period. The effect of prolotherapy and platelet-rich plasma was seen within 3 to 12 months; however, at the 36-month follow-up point, no differ…
	10.1155/2020/4386361	plantar fasciitis (Schockwave vs low-level laser therapy: LLLT)	rct	>		ESWT is better in pain
	10.1093/pm/pnw113	plantar fasciitis (Schockwave VS Corticosteroid Injection)	rct	>		Both interventions caused improvement in pain and functional ability 2 months after treatment. Although inter-group differences were not significant, the FFI was improved more with ESWT and patients were more satisfied with ESWT
	10.1177/107110070302401103	plantar fasciitis (Schockwave VS iontophoresis with diclofenc and an oral NSAID)	rct	"="	"="
too much interventions in the groups	10.1177/107110070202300403	calcaneal spurs (Schockwave VS conservative therapy)
	10.5606/ArchRheumatol.2017.6059	plantar fasciitis (Schockwave VS taping)	rct	"="	"="	Both ESWT and KT treatments improved pain levels and function and quality of life in individuals with plantar fasciitis. Neither method was superior in treating plantar fasciitis
	10.1097/01.jsm.0000164039.91787.dc	plantar fasciitis (Schockwave VS Intralesional Corticosteroid Injection)	rct		>	Corticosteroid injection is more efficacious and multiple times more cost-effective than ESWT in the treatment of plantar fasciopathy that has been symptomatic for more than 6 weeks
	10.7759/cureus.33593	plantar fasciitis (Schockwave VS Intralesional Steroid Injection)	A Comparative, Prospective, Case Series Study		>	Intralesional steroid injections provided faster clinical improvement and better patient compliance.
too much interventions in the groups	10.1177/0363546505281811	plantar fasciitis (Schockwave VS conservative therapy)
	10.1053/j.jfas.2017.02.013	plantar fasciitis (Schockwave VS LLLT VS Ultrasound Therapy	rct	"="	"="	The treatment of chronic plantar fasciitis with LLLT and ESWT resulted in similar outcomes and both were more successful than US therapy in pain improvement and functional outcomes.
too much interventions in the groups	10.6061/clinics/2013(08)05	plantar fasciitis (Schockwave VS conservative therapy)
	10.1053/j.jfas.2022.10.005	Plantar Fasciitis (Shockwave vs PRP)	Retrospective Comparative Study		>	PRP and ESW represent both reliable solutions for plantar fasciitis leading to good results in terms of clinical outcomes, pain, and patients’ reported satisfaction, even though less recurrences were reported after treatment with PRP injections in overall population and faster return to sporting activities in recreational and competitive sports practitioners.
	29504578	plantar fasciitis (Schockwave VS Corticosteroid Injection)	rct	>
	10.1053/j.jfas.2015.04.026	plantar fasciitis (Schockwave VS Corticosteroid Injection)	rct		>
	10.3390/jcm12206503	calcaneal spurs (Schockwave VS Radiofrequency Thermal Ablation)	retrospective study	"="	"="	ESWT and RFA significantly reduced pain, disability, and activity restriction in the treatment of plantar fasciitis in patients with calcaneal spurs. ESWT proved particularly effective in alleviating pain, whereas RFA had more pronounced effects on reducing disability and activity limitations.
	10.1053/j.jfas.2017.02.015	Plantar Fasciitis (Schockwave VS Non-invasive Interactive Neurostimulation)	Prospective Randomized Controlled		>	superior results with NIN compared with ESWT, in terms of the functional score, pain improvement, and daily intake of NSAIDs.
	10.1016/j.aott.2018.01.002	Plantar Fasciitis (Schockwave VS betamethasone injection)	prospective cohort study	"="	"="
	10.1097/JSM.0000000000000930	plantar fasciitis (shockwave VS autologous blood injection)	retrospective cohort study	"="	"="
	10.4103/sjmms.sjmms_624_19	plantar fasciitis (Schockwave VS taping)	rct		>	Both KT and ESWT treatments improved pain levels and quality of life in patients with plantar fasciitis, but KT also improved functionality.
	10.1177/1071100720949469	plantar fasciitis (Corticosteroid Injections VS shockwave VS Radiofrequency Thermal Lesioning)	retrospectively		>	CSI and RTL yielded better therapeutic outcomes
	10.5606/tftrd.2023.12824	plantar fasciitis (shockwave VS corticosteroid injection VS taping)	rct	"="	"="	CIs can be more effective in relieving pain in the early period, the most significant improvement at the end of the sixth month was achieved by ESWT
	10.2106/JBJS.I.01651	Plantar Fasciitis (low-energy Schockwave VS stretching)	rct		>	A program of manual stretching exercises specific to the plantar fascia is superior to repetitive low-energy radial shock-wave therapy for the treatment of acute symptoms of proximal plantar fasciopathy.
	10.5455/aim.2019.27.45-49	Plantar Fasciitis (Schockwave VS ultrasound)	retrospectively	>		radial extracorporeal shockwave therapy and ultrasound therapy are both effective in relieving pain and improving the functionality and quality of life in plantar fasciitis. However, extracorporeal shockwave therapy displayed relative superiority in comparison with the ultrasound therapy intervention
	10.1177/1938640016675408	plantar fasciitis (Schockwave VS Radiofrequency Thermal Lesioning)	prospective study	"="	"="
	10.1007/s00402-009-1034-2	plantar fasciitis (Schockwave VS Endoscopic plantar fasciotomy)	prospective study			Endoscopic plantar fasciotomy gives better results than extra-corporeal shock wave therapy, but with liability of minor complications. ESWT has the advantages of no morbidity, and early resumption of full activities				1 single session		VAS; Post-operative patient satisfaction; Post-operative limitation of activities

## Sheet: figure 5A sankey
VS	CCCC	DDD	GGGGG	HHHH			Combine
PRP	PRP	Injection/Invasive	ESWT-compared Interventions	Injection/Invasive	PRP	3
corticosteroid injection	Corticosteroid Injection	Injection/Invasive	ESWT-compared Interventions	Injection/Invasive	Corticosteroid (Steroid) Injection	11
acupuncture	Acupuncture	Injection/Invasive	ESWT-compared Interventions	Injection/Invasive	Acupuncture	1
corticosteroid injection	Corticosteroid Injection	Injection/Invasive	ESWT-compared Interventions	Injection/Invasive	Fasciotomy	2
surgical endoscopic plantar fasciotomy	Surgical Endoscopic Plantar Fasciotomy	Injection/Invasive	ESWT-compared Interventions	Injection/Invasive	Botulinum Toxin	1
botulinum toxin	Botulinum Toxin	Injection/Invasive	ESWT-compared Interventions	Injection/Invasive	Dextrose Prolotherapy	3
corticosteroid injection	Corticosteroid Injection	Injection/Invasive	ESWT-compared Interventions	Injection/Invasive	Methylprednisolone Injections	1
dextrose prolotherapy	Dextrose Prolotherapy	Injection/Invasive	ESWT-compared Interventions	Injection/Invasive	Radiofrequency Thermal	3
dextrose prolotherapy	Dextrose Prolotherapy	Injection/Invasive	ESWT-compared Interventions	Injection/Invasive	Betamethasone Injection	1
methylprednisolone injections	Methylprednisolone Injections	Injection/Invasive	ESWT-compared Interventions	Injection/Invasive	Autologous Blood Injection	1
prp	PRP	Injection/Invasive	ESWT-compared Interventions	Injection/Invasive		27
surgical endoscopic plantar fasciotomy	Surgical Endoscopic Plantar Fasciotomy	Injection/Invasive	ESWT-compared Interventions	Injection/Invasive
corticosteroid injection	Corticosteroid Injection	Injection/Invasive	ESWT-compared Interventions	Injection/Invasive
dextrose prolotherapy	Dextrose Prolotherapy	Injection/Invasive	ESWT-compared Interventions	Injection/Invasive
corticosteroid injection	Corticosteroid Injection	Injection/Invasive	ESWT-compared Interventions	Injection/Invasive
corticosteroid injection	Corticosteroid Injection	Injection/Invasive	ESWT-compared Interventions	Injection/Invasive	Laser	8
Intralesional Steroid Injection	Intralesional Steroid Injection	Injection/Invasive	ESWT-compared Interventions	Injection/Invasive	Ultrasound	5
prp	PRP	Injection/Invasive	ESWT-compared Interventions	Injection/Invasive	Stretching Exercise	2
corticosteroid injection	Corticosteroid Injection	Injection/Invasive	ESWT-compared Interventions	Injection/Invasive	Peloid Therapy	1
corticosteroid injection	Corticosteroid Injection	Injection/Invasive	ESWT-compared Interventions	Injection/Invasive	Foot Orthotic	1
Radiofrequency Thermal	Radiofrequency Thermal	Injection/Invasive	ESWT-compared Interventions	Injection/Invasive	Iontophoresis	2
betamethasone injection	Betamethasone Injection	Injection/Invasive	ESWT-compared Interventions	Injection/Invasive	Taping	3
autologous blood injection	Autologous Blood Injection	Injection/Invasive	ESWT-compared Interventions	Injection/Invasive	Interactive Neurostimulation	1
Corticosteroid Injections	Corticosteroid Injections	Injection/Invasive	ESWT-compared Interventions	Injection/Invasive		23
Radiofrequency Thermal	Radiofrequency Thermal	Injection/Invasive	ESWT-compared Interventions	Injection/Invasive
Corticosteroid Injections	Corticosteroid Injections	Injection/Invasive	ESWT-compared Interventions	Injection/Invasive
Radiofrequency Thermal	Radiofrequency Thermal	Injection/Invasive	ESWT-compared Interventions	Injection/Invasive
LASER	Laser	Conservative Therapy	ESWT-compared Interventions	conservative therapy
Ultrasound	Ultrasound	Conservative Therapy	ESWT-compared Interventions	conservative therapy
Ultrasound	Ultrasound	Conservative Therapy	ESWT-compared Interventions	conservative therapy
Ultrasound	Ultrasound	Conservative Therapy	ESWT-compared Interventions	conservative therapy
laser	Laser	Conservative Therapy	ESWT-compared Interventions	conservative therapy
laser	Laser	Conservative Therapy	ESWT-compared Interventions	conservative therapy
Stretch	Exercise	Conservative Therapy	ESWT-compared Interventions	conservative therapy
peloid therapy	Peloid Therapy	Conservative Therapy	ESWT-compared Interventions	conservative therapy
laser	Laser	Conservative Therapy	ESWT-compared Interventions	conservative therapy
laser	Laser	Conservative Therapy	ESWT-compared Interventions	conservative therapy
foot orthotic	Foot Orthotic	Conservative Therapy	ESWT-compared Interventions	conservative therapy
laser	Laser	Conservative Therapy	ESWT-compared Interventions	conservative therapy
Ultrasound	Ultrasound	Conservative Therapy	ESWT-compared Interventions	conservative therapy
Iontophoresis	Iontophoresis	Conservative Therapy	ESWT-compared Interventions	conservative therapy
laser	Laser	Conservative Therapy	ESWT-compared Interventions	conservative therapy
iontophoresis with diclofenc and an oral NSAID	Iontophoresis With Diclofenc And An Oral Nsaid	Conservative Therapy	ESWT-compared Interventions	conservative therapy
taping	Taping	Conservative Therapy	ESWT-compared Interventions	conservative therapy
laser	Laser	Conservative Therapy	ESWT-compared Interventions	conservative therapy
Ultrasound	Ultrasound	Conservative Therapy	ESWT-compared Interventions	conservative therapy
Non-invasive Interactive Neurostimulation	Non-Invasive Interactive Neurostimulation	Conservative Therapy	ESWT-compared Interventions	conservative therapy
taping	Taping	Conservative Therapy	ESWT-compared Interventions	conservative therapy
taping	Taping	Conservative Therapy	ESWT-compared Interventions	conservative therapy
stretch	Stretch	Conservative Therapy	ESWT-compared Interventions	conservative therapy

## Sheet: figure 5B-C
type	Ref	Intervention	HTI-before	HTI-after	Thickness-before	Thickness-after	AOFAS-after	AOFAS-before	rm-before	rm-before	VAS-before	VAS-after	FFI-before	FFI-after	HTI-before	HTI-after	Thickness-before	Thickness-after	AOFAS-after	AOFAS-before	rm-before	rm-before	VAS-before	VAS-after	FFI-before	FFI-after
inj	10.1093/pm/pnw113	plantar fasciitis (Schockwave VS Corticosteroid Injection)									7.35	2.45	60.25	19.65									7.5	3	60.25	31.5
laser	10.1007/s10103-023-03791-5	plantar fasciitis (Schockwave VS Laser therapy)			3.8	3.5					5.77	2.79	88.87	45.78			4.1	3.9					5.11	1.9	67.87	22.32
laser	10.1177/1071100717747590	plantar fasciitis (Schockwave VS low-level laser therapy: LLLT)									6.7	4.5	41.8	25.1									6.3	1.9	38.3	15.4
inj	10.7547/14-114	plantar fasciitis (Schockwave VS ultrasound-guided corticosteroid injection)									8	2	127.77	41.66									9	4	146.86	55.41
inj	10.1177/1071100719891111	plantar fasciitis (Schockwave VS local corticosteroid injection (LCI) )			5.3	4.5					5.3	2.1	59.7	27.4			5.2	4.9					5.1	2.9	58.5	39.1
laser	10.5606/tftrd.2021.5260	calcaneal spurs (Schockwave vs low-level laser therapy: LLLT)									8	4	58.8	19.7									8	4	57.4	35.4
laser	10.5606/tftrd.2019.3528	plantar fasciitis (Schockwave vs low-level laser therapy: LLLT)			4.7	3.8					8	5	61.73	31.13			4.6	4					7	5	61.32	38.24
inj	10.7547/1000105	plantar fasciitis (high-dose Schockwave vs intralesional corticosteroid injection)	1.1	0.2							6.5	1.2			1	0.2							5.1	1.1
laser	10.30476/IJMS.2023.98042.2991	plantar fasciitis (Schockwave vs High-intensity Laser therapy: HILT)	2.68	0.42							7.68	1.68			2.84	0.53							7.36	1.67
inj	10.1053/j.jfas.2018.03.017	plantar fasciitis (Schockwave VS platelet-rich plasma:PRP VS local corticosteroid injection VS prolotherapy)									7.6	2.3											7.4	5.2
laser	10.1155/2020/4386361	plantar fasciitis (Schockwave vs low-level laser therapy: LLLT)					63.90 ± 11:59	75.80 ± 8:78	3.00 ± 0:64	1.85 ± 0:58	6.7	3.4							64:30 ± 8:856	75.25 ± 2:447	2.95 ± 0:51	2.00 ± 0:56	6.9	3.8
inj	10.1097/01.jsm.0000164039.91787.dc	plantar fasciitis (Schockwave VS Intralesional Corticosteroid Injection)									5.52	3.69											5.47	1.48
inj	10.7759/cureus.33593	plantar fasciitis (Schockwave VS Intralesional Steroid Injection)			4.566	3.5783											5.78	3.45
laser	10.1053/j.jfas.2017.02.013	plantar fasciitis (Schockwave VS LLLT VS Ultrasound Therapy			5.16	4.31	63.6	83.7			6.6	2.74					4.31/4.79	3.76/4.03	60.85/68.90	85.7/82			6.87	2.93
inj	29504578	plantar fasciitis (Schockwave VS Corticosteroid Injection)
inj	10.1053/j.jfas.2015.04.026	plantar fasciitis (Schockwave VS Corticosteroid Injection)									9.1	6.9											8.8	3.4
inj	10.1177/1071100720949469	plantar fasciitis (Corticosteroid Injections VS shockwave VS Radiofrequency Thermal Lesioning)									8.8	4.9											8.9	1.4
inj	10.5606/tftrd.2023.12824	plantar fasciitis (shockwave VS corticosteroid injection VS taping)					58.23	91.03			7.6	1.37							CI:50.37/TAP:46.4	CI:89.37/TAP:83.77			8.03	2.07
laser	10.1007/s10103-018-2632-4	plantar fasciitis (Schockwave VS PBMT: infrared laser treatment)									7.8	1.7											7.6	5.7
